# Supplementary material for: Differences in Pregnancy Metabolic Profiles and Their Determinants between White European and South Asian Women: Findings from the Born in Bradford Cohort
Source: Metabolites. 2019 Sep 18;9(9):190. doi: 10.3390/metabo9090190 (PMC6780545; doi:10.3390/metabo9090190)
Supplement: Supplementary file 1 [file metabolites-09-00190-s001.zip › Supplementary File 2.xlsx]

## Sheet: Ethnic Metabolite Differences
Table S4: Pregnancy mean metabolite concentrations in original units for White European and South Asian women. Both original unit and standardized mean differences and their corresponding confidence intervals are displayed. Positive differences are those metabolites higher in White European women.
Metabolite	Metabolite full name and units	Metabolite class	White European (n = 4072)		South Asian (n = 4702)		Original concentration differences (metabolite units)			Standardized differences (SD units)
			Mean	SD	Mean	SD	Mean Difference	95% CI Lower	95% CI Upper	Mean Difference	95% CI Lower	95% CI Upper
xxlvldlp	Concentration of chylomicrons and extremely large VLDL particles (mol/l)	Extremely large VLDL	1.18004e-10	8.68463e-11	1.05503e-10	8.10587e-11	1.37127e-11	1.01895e-11	1.72359e-11	0.163186	0.121259	0.205113
xxlvldll	Total lipids in chylomicrons and extremely large VLDL (mmol/l)	Extremely large VLDL	0.0257075	0.0188557	0.0229927	0.0176173	0.00298376	0.00221852	0.00374899	0.163459	0.121537	0.20538
xxlvldlpl	Phospholipids in chylomicrons and extremely large VLDL (mmol/l)	Extremely large VLDL	0.00327682	0.00241755	0.0028724	0.00226341	0.000443712	0.000345582	0.000541841	0.189212	0.147367	0.231058
xxlvldlc	Total cholesterol in chylomicrons and extremely large VLDL (mmol/l)	Extremely large VLDL	0.00554093	0.00388063	0.00505498	0.00367748	0.000550082	0.000391609	0.000708554	0.145481	0.10357	0.187392
xxlvldlce	Cholesterol esters in chylomicrons and extremely large VLDL (mmol/l)	Extremely large VLDL	0.00325451	0.00224221	0.00303906	0.00214093	0.000249826	0.000157855	0.000341796	0.114009	0.0720377	0.15598
xxlvldlfc	Free cholesterol in chylomicrons and extremely large VLDL (mmol/l)	Extremely large VLDL	0.00228642	0.00170653	0.00201585	0.00160959	0.000300313	0.000230822	0.000369803	0.180816	0.138976	0.222656
xxlvldltg	Triglycerides in chylomicrons and extremely large VLDL (mmol/l)	Extremely large VLDL	0.0168895	0.0126208	0.0150653	0.0117443	0.00198972	0.00147833	0.0025011	0.163176	0.121238	0.205115
xlvldlp	Concentration of very large VLDL particles (mol/l)	Very large VLDL	7.61437e-10	5.92715e-10	6.66053e-10	5.43975e-10	1.05233e-10	8.14183e-11	1.29048e-10	0.184898	0.143054	0.226742
xlvldll	Total lipids in very large VLDL (mmol/l)	Very large VLDL	0.0742607	0.0577295	0.0650122	0.0530662	0.0102107	0.00788937	0.012532	0.18406	0.142215	0.225904
xlvldlpl	Phospholipids in very large VLDL (mmol/l)	Very large VLDL	0.0130312	0.00970407	0.0114218	0.00892578	0.00178004	0.00138989	0.00217018	0.190781	0.148966	0.232596
xlvldlc	Total cholesterol in very large VLDL (mmol/l)	Very large VLDL	0.0143797	0.0114413	0.0127234	0.0106987	0.00184376	0.00137967	0.00230785	0.166389	0.124508	0.20827
xlvldlce	Cholesterol esters in very large VLDL (mmol/l)	Very large VLDL	0.00753728	0.00617995	0.00670853	0.00577972	0.000925166	0.00067438	0.00117595	0.154621	0.112707	0.196534
xlvldlfc	Free cholesterol in very large VLDL (mmol/l)	Very large VLDL	0.00684224	0.0052799	0.0060149	0.00493965	0.000918463	0.000704332	0.00113259	0.17948	0.137636	0.221324
xlvldltg	Triglycerides in very large VLDL (mmol/l)	Very large VLDL	0.04685	0.0367815	0.0408666	0.0336433	0.00658735	0.00511182	0.00806289	0.186805	0.144961	0.228648
lvldlp	Concentration of large VLDL particles (mol/l)	Large VLDL	5.51595e-09	3.5816e-09	4.92476e-09	3.27025e-09	6.51402e-10	5.07874e-10	7.9493e-10	0.189848	0.148017	0.231678
lvldll	Total lipids in large VLDL (mmol/l)	Large VLDL	0.319854	0.20806	0.285481	0.190174	0.0379006	0.0295591	0.0462421	0.190049	0.148221	0.231876
lvldlpl	Phospholipids in large VLDL (mmol/l)	Large VLDL	0.0614313	0.0382508	0.0548792	0.0349794	0.00724273	0.00570969	0.00877577	0.197445	0.155653	0.239238
lvldlc	Total cholesterol in large VLDL (mmol/l)	Large VLDL	0.0713152	0.0475815	0.0637291	0.0438841	0.00841141	0.0064956	0.0103272	0.183668	0.141836	0.225501
lvldlce	Cholesterol esters in large VLDL (mmol/l)	Large VLDL	0.0357326	0.0233149	0.0323309	0.0214807	0.00377544	0.00283658	0.00471429	0.168423	0.126541	0.210306
lvldlfc	Free cholesterol in large VLDL (mmol/l)	Large VLDL	0.0355828	0.0244357	0.031398	0.0225907	0.00463635	0.00365189	0.00562082	0.196797	0.15501	0.238584
lvldltg	Triglycerides in large VLDL (mmol/l)	Large VLDL	0.187106	0.122586	0.166871	0.111691	0.0222475	0.0173393	0.0271558	0.189638	0.1478	0.231475
mvldlp	Concentration of medium VLDL particles (mol/l)	Medium VLDL	1.87229e-08	9.3773e-09	1.72141e-08	8.49011e-09	1.65715e-09	1.28275e-09	2.03155e-09	0.185258	0.143402	0.227113
mvldll	Total lipids in medium VLDL (mmol/l)	Medium VLDL	0.633503	0.312786	0.582853	0.283667	0.0557163	0.0432198	0.0682127	0.186576	0.144729	0.228423
mvldlpl	Phospholipids in medium VLDL (mmol/l)	Medium VLDL	0.12955	0.0605732	0.119009	0.0549308	0.0115813	0.00916256	0.0140001	0.200158	0.158354	0.241961
mvldlc	Total cholesterol in medium VLDL (mmol/l)	Medium VLDL	0.190669	0.0831277	0.177403	0.0765475	0.0148045	0.0114621	0.0181468	0.185176	0.143369	0.226983
mvldlce	Cholesterol esters in medium VLDL (mmol/l)	Medium VLDL	0.111465	0.0441346	0.105112	0.0408801	0.00714685	0.00536659	0.00892711	0.167994	0.126147	0.209841
mvldlfc	Free cholesterol in medium VLDL (mmol/l)	Medium VLDL	0.079203	0.0402927	0.0722912	0.0370868	0.00765602	0.00603628	0.00927576	0.197505	0.15572	0.23929
mvldltg	Triglycerides in medium VLDL (mmol/l)	Medium VLDL	0.313285	0.171527	0.286441	0.154787	0.0293323	0.0224908	0.0361738	0.179589	0.137702	0.221477
svldlp	Concentration of small VLDL particles (mol/l)	Small VLDL	3.40268e-08	1.15428e-08	3.17471e-08	1.04883e-08	2.51338e-09	2.05279e-09	2.97396e-09	0.227464	0.18578	0.269147
svldll	Total lipids in small VLDL (mmol/l)	Small VLDL	0.678008	0.224529	0.632933	0.20442	0.0497251	0.0407596	0.0586906	0.231088	0.189422	0.272753
svldlpl	Phospholipids in small VLDL (mmol/l)	Small VLDL	0.156275	0.0461802	0.144517	0.0420503	0.012832	0.0109909	0.014673	0.288963	0.247505	0.330422
svldlc	Total cholesterol in small VLDL (mmol/l)	Small VLDL	0.268989	0.0850365	0.253555	0.0791827	0.0171936	0.0137596	0.0206277	0.20887	0.167153	0.250588
svldlce	Cholesterol esters in small VLDL (mmol/l)	Small VLDL	0.16632	0.0556524	0.158182	0.0526498	0.00913421	0.00686503	0.0114034	0.168467	0.126616	0.210319
svldlfc	Free cholesterol in small VLDL (mmol/l)	Small VLDL	0.102669	0.0318042	0.0953734	0.0293958	0.00805936	0.00678259	0.00933614	0.26205	0.220536	0.303564
svldltg	Triglycerides in small VLDL (mmol/l)	Small VLDL	0.252742	0.101857	0.234861	0.0925436	0.0196979	0.0156282	0.0237676	0.202253	0.160466	0.244039
xsvldlp	Concentration of very small VLDL particles (mol/l)	Very Small VLDL	5.01297e-08	1.30672e-08	4.77296e-08	1.25421e-08	2.7022e-09	2.16701e-09	3.23738e-09	0.210367	0.168703	0.252031
xsvldll	Total lipids in very small VLDL (mmol/l)	Very Small VLDL	0.631446	0.165159	0.601644	0.159165	0.0334869	0.0267047	0.040269	0.205864	0.16417	0.247558
xsvldlpl	Phospholipids in very small VLDL (mmol/l)	Very Small VLDL	0.19274	0.0528174	0.182176	0.0518434	0.0115838	0.00939002	0.0137777	0.22037	0.178635	0.262105
xsvldlc	Total cholesterol in very small VLDL (mmol/l)	Very Small VLDL	0.293538	0.0798207	0.282895	0.0781936	0.0121268	0.00881359	0.01544	0.15324	0.111373	0.195107
xsvldlce	Cholesterol esters in very small VLDL (mmol/l)	Very Small VLDL	0.194442	0.0541562	0.18942	0.0533578	0.00596181	0.00370566	0.00821795	0.110832	0.0688897	0.152775
xsvldlfc	Free cholesterol in very small VLDL (mmol/l)	Very Small VLDL	0.0990951	0.0260994	0.0934755	0.0252978	0.00616346	0.0050875	0.00723942	0.238644	0.196984	0.280304
xsvldltg	Triglycerides in very small VLDL (mmol/l)	Very Small VLDL	0.145168	0.0428017	0.13657	0.040505	0.00977852	0.008044	0.011513	0.233882	0.192396	0.275368
idlp	Concentration of IDL particles (mol/l)	IDL	1.43747e-07	3.46366e-08	1.37046e-07	3.40601e-08	7.33954e-09	5.89841e-09	8.78067e-09	0.212783	0.171003	0.254564
idll	Total lipids in IDL (mmol/l)	IDL	1.44974	0.353557	1.38221	0.348296	0.0736879	0.058956	0.0884199	0.209115	0.167308	0.250922
idlpl	Phospholipids in IDL (mmol/l)	IDL	0.379321	0.0906229	0.362955	0.0894904	0.0178198	0.0140376	0.0216019	0.197138	0.155296	0.23898
idlc	Total cholesterol in IDL (mmol/l)	IDL	0.89682	0.232798	0.854946	0.228522	0.0452402	0.0355486	0.0549318	0.195444	0.153575	0.237313
idlce	Cholesterol esters in IDL (mmol/l)	IDL	0.63276	0.165405	0.602845	0.161801	0.0322881	0.0254146	0.0391617	0.196672	0.154804	0.23854
idlfc	Free cholesterol in IDL (mmol/l)	IDL	0.26406	0.0681078	0.252103	0.0673309	0.0129493	0.0101034	0.0157952	0.190547	0.148669	0.232424
idltg	Triglycerides in IDL (mmol/l)	IDL	0.172184	0.0426702	0.164018	0.041667	0.00955463	0.00780396	0.0113053	0.225694	0.184341	0.267048
lldlp	Concentration of large LDL particles (mol/l)	Large LDL	2.40821e-07	6.08175e-08	2.28041e-07	5.94606e-08	1.37782e-08	1.12538e-08	1.63026e-08	0.227985	0.186215	0.269756
lldll	Total lipids in large LDL (mmol/l)	Large LDL	1.70384	0.433752	1.61375	0.424675	0.0968278	0.0788032	0.114852	0.224511	0.182718	0.266304
lldlpl	Phospholipids in large LDL (mmol/l)	Large LDL	0.401894	0.0887873	0.383334	0.0869928	0.0198704	0.0161783	0.0235626	0.224978	0.183175	0.266782
lldlc	Total cholesterol in large LDL (mmol/l)	Large LDL	1.13916	0.313694	1.07536	0.308106	0.0679007	0.0548308	0.0809707	0.217383	0.17554	0.259227
lldlce	Cholesterol esters in large LDL (mmol/l)	Large LDL	0.823181	0.237244	0.773736	0.232636	0.0525454	0.0426692	0.0624216	0.222564	0.180732	0.264396
lldlfc	Free cholesterol in large LDL (mmol/l)	Large LDL	0.315975	0.0769654	0.301625	0.075863	0.0153557	0.0121429	0.0185685	0.200164	0.158284	0.242043
lldltg	Triglycerides in large LDL (mmol/l)	Large LDL	0.162787	0.0387369	0.155052	0.0383275	0.00905481	0.00745632	0.0106533	0.233896	0.192605	0.275187
mldlp	Concentration of medium LDL particles (mol/l)	Medium LDL	1.96958e-07	5.18022e-08	1.84804e-07	5.05142e-08	1.2955e-08	1.08069e-08	1.51031e-08	0.251665	0.209936	0.293395
mldll	Total lipids in medium LDL (mmol/l)	Medium LDL	0.993734	0.261385	0.932569	0.255039	0.0650152	0.0541694	0.075861	0.250236	0.208492	0.29198
mldlpl	Phospholipids in medium LDL (mmol/l)	Medium LDL	0.248395	0.0510231	0.235252	0.0491599	0.0140354	0.0119348	0.016136	0.278128	0.236503	0.319754
mldlc	Total cholesterol in medium LDL (mmol/l)	Medium LDL	0.661743	0.195431	0.617775	0.191702	0.0462454	0.0381045	0.0543863	0.237532	0.195718	0.279347
mldlce	Cholesterol esters in medium LDL (mmol/l)	Medium LDL	0.48492	0.158706	0.449835	0.156051	0.0368295	0.0302087	0.0434504	0.232703	0.19087	0.274536
mldlfc	Free cholesterol in medium LDL (mmol/l)	Medium LDL	0.176822	0.0371026	0.167939	0.0361225	0.00941576	0.00787778	0.0109537	0.255516	0.213779	0.297252
mldltg	Triglycerides in medium LDL (mmol/l)	Medium LDL	0.0835936	0.0195731	0.0795405	0.0194376	0.00473332	0.00392454	0.00554211	0.24142	0.200168	0.282671
sldlp	Concentration of small LDL particles (mol/l)	Small LDL	2.30122e-07	5.74744e-08	2.15556e-07	5.59697e-08	1.54753e-08	1.3094e-08	1.78566e-08	0.270831	0.229157	0.312506
sldll	Total lipids in small LDL (mmol/l)	Small LDL	0.641978	0.161098	0.60143	0.157049	0.0429733	0.0362927	0.0496539	0.268196	0.226503	0.309889
sldlpl	Phospholipids in small LDL (mmol/l)	Small LDL	0.184204	0.0339574	0.174336	0.0329245	0.0105093	0.00910769	0.011911	0.3112	0.269695	0.352705
sldlc	Total cholesterol in small LDL (mmol/l)	Small LDL	0.406878	0.118917	0.379221	0.116734	0.0290168	0.0240609	0.0339727	0.244735	0.202935	0.286534
sldlce	Cholesterol esters in small LDL (mmol/l)	Small LDL	0.297355	0.096601	0.275702	0.095155	0.0226696	0.0186352	0.0267039	0.235062	0.19323	0.276894
sldlfc	Free cholesterol in small LDL (mmol/l)	Small LDL	0.109523	0.0227828	0.103518	0.0221854	0.00634784	0.00540361	0.00729207	0.280077	0.238416	0.321738
sldltg	Triglycerides in small LDL (mmol/l)	Small LDL	0.0508969	0.0128483	0.0478733	0.0125644	0.00344706	0.0029197	0.00397442	0.269577	0.228335	0.310819
xlhdlp	Concentration of very large HDL particles (mol/l)	Very large HDL	7.32376e-07	2.24836e-07	7.50946e-07	2.29157e-07	-1.57223e-08	-2.528e-08	-6.16462e-09	-0.0691506	-0.111188	-0.0271135
xlhdll	Total lipids in very large HDL (mmol/l)	Very large HDL	0.734564	0.227459	0.752389	0.231792	-0.0149696	-0.0246383	-0.00530099	-0.0650922	-0.107134	-0.0230502
xlhdlpl	Phospholipids in very large HDL (mmol/l)	Very large HDL	0.373816	0.121443	0.387922	0.122576	-0.0127825	-0.0179204	-0.00764457	-0.104551	-0.146575	-0.0625266
xlhdlc	Total cholesterol in very large HDL (mmol/l)	Very large HDL	0.329294	0.102345	0.332799	0.104569	-0.00219819	-0.00655457	0.0021582	-0.0212255	-0.0632903	0.0208393
xlhdlce	Cholesterol esters in very large HDL (mmol/l)	Very large HDL	0.243088	0.0731529	0.245425	0.0746381	-0.00142013	-0.00453177	0.00169151	-0.0191998	-0.0612684	0.0228688
xlhdlfc	Free cholesterol in very large HDL (mmol/l)	Very large HDL	0.0862066	0.0295983	0.0873735	0.0303109	-0.000777798	-0.00203909	0.000483495	-0.0259356	-0.0679932	0.0161221
xlhdltg	Triglycerides in very large HDL (mmol/l)	Very large HDL	0.0314561	0.00972659	0.0316695	0.0101685	1.21345e-05	-0.000405178	0.000429447	0.00121747	-0.0406521	0.043087
lhdlp	Concentration of large HDL particles (mol/l)	Large HDL	2.06458e-06	5.501e-07	2.10568e-06	5.53325e-07	-3.43808e-08	-5.76015e-08	-1.11601e-08	-0.0622566	-0.104305	-0.0202086
lhdll	Total lipids in large HDL (mmol/l)	Large HDL	1.29762	0.352542	1.32427	0.354119	-0.0225072	-0.0373797	-0.00763484	-0.0636412	-0.105694	-0.0215882
lhdlpl	Phospholipids in large HDL (mmol/l)	Large HDL	0.622589	0.155511	0.629046	0.156465	-0.0044628	-0.0110268	0.00210122	-0.0285957	-0.0706552	0.0134637
lhdlc	Total cholesterol in large HDL (mmol/l)	Large HDL	0.613434	0.187727	0.631749	0.18735	-0.0165415	-0.0244387	-0.0086444	-0.0881002	-0.13016	-0.04604
lhdlce	Cholesterol esters in large HDL (mmol/l)	Large HDL	0.474437	0.14283	0.489261	0.142576	-0.0134848	-0.0194941	-0.00747552	-0.0943695	-0.136424	-0.0523152
lhdlfc	Free cholesterol in large HDL (mmol/l)	Large HDL	0.138997	0.044941	0.142488	0.0448183	-0.00305651	-0.00494621	-0.0011668	-0.0680561	-0.110132	-0.02598
lhdltg	Triglycerides in large HDL (mmol/l)	Large HDL	0.0616	0.0150884	0.0634769	0.0161183	-0.00149689	-0.00215148	-0.000842296	-0.0954798	-0.137233	-0.0537263
mhdlp	Concentration of medium HDL particles (mol/l)	Medium HDL	2.5373e-06	4.39686e-07	2.44636e-06	4.45946e-07	9.74561e-08	7.88298e-08	1.16082e-07	0.21881	0.17699	0.26063
mhdll	Total lipids in medium HDL (mmol/l)	Medium HDL	1.07567	0.191645	1.03738	0.194194	0.0409408	0.0328233	0.0490584	0.21107	0.16922	0.25292
mhdlpl	Phospholipids in medium HDL (mmol/l)	Medium HDL	0.51408	0.0843706	0.494252	0.0861712	0.0214401	0.0178591	0.0250211	0.249547	0.207866	0.291228
mhdlc	Total cholesterol in medium HDL (mmol/l)	Medium HDL	0.507073	0.108135	0.49177	0.108461	0.0159563	0.0113919	0.0205207	0.146948	0.104913	0.188984
mhdlce	Cholesterol esters in medium HDL (mmol/l)	Medium HDL	0.403037	0.0862992	0.392374	0.0863224	0.0110087	0.00737041	0.0146471	0.127298	0.0852265	0.169369
mhdlfc	Free cholesterol in medium HDL (mmol/l)	Medium HDL	0.104036	0.0223245	0.0993969	0.0226359	0.00494649	0.00400052	0.00589245	0.218756	0.176921	0.260591
mhdltg	Triglycerides in medium HDL (mmol/l)	Medium HDL	0.054523	0.0127751	0.0513594	0.0120088	0.00354873	0.00303393	0.00406353	0.284552	0.243273	0.325831
shdlp	Concentration of small HDL particles (mol/l)	Small HDL	5.43018e-06	6.29997e-07	5.21177e-06	6.20159e-07	2.29313e-07	2.03079e-07	2.55547e-07	0.361576	0.32021	0.402941
shdll	Total lipids in small HDL (mmol/l)	Small HDL	1.20619	0.140088	1.15782	0.138002	0.0506905	0.0448528	0.0565281	0.359354	0.31797	0.400739
shdlpl	Phospholipids in small HDL (mmol/l)	Small HDL	0.602201	0.0929491	0.580053	0.0943546	0.0232239	0.01928	0.0271678	0.246123	0.204326	0.287919
shdlc	Total cholesterol in small HDL (mmol/l)	Small HDL	0.543153	0.067104	0.5206	0.0652276	0.0233502	0.0205684	0.026132	0.348203	0.306721	0.389686
shdlce	Cholesterol esters in small HDL (mmol/l)	Small HDL	0.425895	0.0596294	0.408203	0.0584278	0.0182214	0.0157369	0.0207058	0.305481	0.263829	0.347132
shdlfc	Free cholesterol in small HDL (mmol/l)	Small HDL	0.117259	0.0162783	0.112397	0.0167328	0.00512906	0.00443482	0.00582329	0.307105	0.265538	0.348673
shdltg	Triglycerides in small HDL (mmol/l)	Small HDL	0.0608329	0.0160362	0.0571611	0.0154135	0.00412505	0.00347023	0.00477986	0.260866	0.219456	0.302276
vldld	Mean diameter for VLDL particles (nm)	Lipoprotein particle size	36.4505	0.985768	36.3469	1.00532	0.112649	0.0706757	0.154623	0.112909	0.070839	0.15498
ldld	Mean diameter for LDL particles (nm)	Lipoprotein particle size	23.5155	0.0566359	23.5395	0.0645028	-0.0235185	-0.0260874	-0.0209496	-0.378392	-0.419724	-0.33706
hdld	Mean diameter for HDL particles (nm)	Lipoprotein particle size	10.2419	0.203067	10.2823	0.204906	-0.0392911	-0.0478939	-0.0306884	-0.19161	-0.233563	-0.149657
serumc	Serum total cholesterol (mmol/l)	Cholesterol	5.94798	1.1594	5.70108	1.15532	0.268175	0.21959	0.316761	0.230428	0.188682	0.272175
vldlc	Total cholesterol in VLDL (mmol/l)	Cholesterol	0.845357	0.285868	0.795672	0.267267	0.0555093	0.043936	0.0670826	0.200265	0.158511	0.242019
remnantc	Remnant cholesterol (non-HDL, non-LDL -cholesterol) (mmol/l)	Cholesterol	1.74306	0.478635	1.6508	0.457573	0.101418	0.0818039	0.121032	0.215899	0.174144	0.257654
ldlc	Total cholesterol in LDL (mmol/l)	Cholesterol	2.20996	0.62394	2.07285	0.615175	0.144774	0.11871	0.170838	0.232361	0.190528	0.274193
hdlc	Total cholesterol in HDL (mmol/l)	Cholesterol	1.99496	0.362609	1.97744	0.370983	0.0219667	0.00651362	0.0374197	0.0598145	0.0177364	0.101893
hdl2c	Total cholesterol in HDL2 (mmol/l)	Cholesterol	1.41357	0.330101	1.4025	0.335511	0.0144764	0.000451108	0.0285018	0.0434628	0.00135437	0.0855712
hdl3c	Total cholesterol in HDL3 (mmol/l)	Cholesterol	0.581386	0.0424429	0.574943	0.0445813	0.00749603	0.00567144	0.00932062	0.171444	0.129713	0.213174
estc	Esterified cholesterol (mmol/l)	Cholesterol	4.30825	0.810594	4.12936	0.805905	0.192862	0.158856	0.226868	0.237211	0.195385	0.279037
freec	Free cholesterol (mmol/l)	Cholesterol	1.63094	0.335683	1.56327	0.333916	0.0746799	0.0606199	0.0887398	0.221962	0.180174	0.263751
serumtg	Serum total triglycerides (mmol/l)	Glycerides and phospholipids	1.64163	0.600626	1.53144	0.558904	0.123646	0.0994184	0.147874	0.212716	0.171036	0.254397
vldltg	Triglycerides in VLDL (mmol/l)	Glycerides and phospholipids	0.963023	0.481577	0.880997	0.438713	0.0902507	0.0709712	0.10953	0.195796	0.15397	0.237622
ldltg	Triglycerides in LDL (mmol/l)	Glycerides and phospholipids	0.297577	0.0702269	0.28258	0.069804	0.0174102	0.0145051	0.0203153	0.247294	0.20603	0.288558
hdltg	Triglycerides in HDL (mmol/l)	Glycerides and phospholipids	0.208678	0.0413161	0.203801	0.04288	0.00630656	0.00455584	0.00805728	0.149324	0.107871	0.190777
totpg	Total phosphoglycerides (mmol/l)	Glycerides and phospholipids	2.54792	0.390399	2.48148	0.402533	0.0789027	0.0623536	0.0954518	0.198072	0.156528	0.239616
pc	Phosphatidylcholine and other cholines (mmol/l)	Glycerides and phospholipids	2.56752	0.458519	2.47944	0.458547	0.100874	0.0816999	0.120049	0.218978	0.177354	0.260602
sm	Sphingomyelins (mmol/l)	Glycerides and phospholipids	0.534511	0.0852356	0.518472	0.08696	0.0175089	0.013882	0.0211359	0.202323	0.160412	0.244233
totcho	Total cholines (mmol/l)	Glycerides and phospholipids	3.16664	0.478591	3.09501	0.489452	0.0855445	0.0652997	0.105789	0.176095	0.134421	0.217769
apoa1	Apolipoprotein A-I (g/l)	Apolipoproteins	1.906	0.212797	1.87947	0.223036	0.0301967	0.0210227	0.0393707	0.138037	0.0961004	0.179974
apob	Apolipoprotein B (g/l)	Apolipoproteins	1.05932	0.234645	1.00594	0.222185	0.057691	0.0481187	0.0672632	0.251254	0.209565	0.292942
apobapoa1	Ratio of apolipoprotein B to apolipoprotein A-I	Apolipoproteins	0.559356	0.124398	0.538626	0.117676	0.0219649	0.0168755	0.0270544	0.181095	0.139134	0.223056
totfa	Total fatty acids (mmol/l)	Fatty acids	16.1582	2.7878	15.7623	2.74646	0.479837	0.364249	0.595425	0.173044	0.131359	0.214728
unsat	Estimated degree of unsaturation	Fatty acids	1.14184	0.0427617	1.15147	0.0428753	-0.00934072	-0.0111521	-0.00752933	-0.216753	-0.258786	-0.174719
dha	22:6, docosahexaenoic acid (mmol/l)	Fatty acids	0.277007	0.0434959	0.271998	0.0424718	0.00702047	0.00525772	0.00878323	0.163171	0.122201	0.204142
la	18:2, linoleic acid (mmol/l)	Fatty acids	4.36833	0.726614	4.58276	0.785049	-0.20114	-0.233111	-0.16917	-0.262573	-0.304308	-0.220839
faw3	Omega-3 fatty acids (mmol/l)	Fatty acids	0.60755	0.105846	0.599178	0.100576	0.0130547	0.00881712	0.0172922	0.126565	0.0854823	0.167649
faw6	Omega-6 fatty acids (mmol/l)	Fatty acids	4.92143	0.814155	5.03818	0.858778	-0.0974828	-0.132712	-0.0622535	-0.115991	-0.157909	-0.0740732
pufa	Polyunsaturated fatty acids (mmol/l)	Fatty acids	5.52898	0.89339	5.63735	0.935858	-0.0844175	-0.122843	-0.0459918	-0.0919542	-0.13381	-0.0500979
mufa	Monounsaturated fatty acids; 16:1, 18:1 (mmol/l)	Fatty acids	4.74649	1.02675	4.26855	0.911116	0.504348	0.463857	0.544839	0.50662	0.465947	0.547293
sfa	Saturated fatty acids (mmol/l)	Fatty acids	5.88278	1.02323	5.8563	1.05592	0.0600109	0.0165811	0.103441	0.0576463	0.0159278	0.0993649
dhafa	Ratio of 22:6 docosahexaenoic acid to total fatty acids (%)	Fatty acids ratios	1.73382	0.228515	1.74447	0.217298	-0.00714441	-0.0165335	0.00224471	-0.032088	-0.0742578	0.0100818
lafa	Ratio of 18:2 linoleic acid to total fatty acids (%)	Fatty acids ratios	27.1626	2.30867	29.2128	2.67587	-2.11299	-2.21842	-2.00757	-0.779014	-0.817881	-0.740147
faw3fa	Ratio of omega-3 fatty acids to total fatty acids (%)	Fatty acids ratios	3.79165	0.491875	3.83192	0.443674	-0.0308367	-0.0504789	-0.0111944	-0.0660142	-0.108064	-0.0239646
faw6fa	Ratio of omega-6 fatty acids to total fatty acids (%)	Fatty acids ratios	30.5579	1.99145	32.0563	2.17408	-1.5405	-1.62853	-1.45248	-0.693632	-0.733267	-0.653996
pufafa	Ratio of polyunsaturated fatty acids to total fatty acids (%)	Fatty acids ratios	34.3497	2.20399	35.8882	2.32424	-1.5712	-1.66698	-1.47543	-0.65588	-0.695861	-0.615898
mufafa	Ratio of monounsaturated fatty acids to total fatty acids (%)	Fatty acids ratios	29.2207	2.21797	26.9649	2.07665	2.27114	2.18048	2.3618	0.938168	0.900717	0.975618
sfafa	Ratio of saturated fatty acids to total fatty acids (%)	Fatty acids ratios	36.4297	1.44759	37.1469	1.50797	-0.699736	-0.762273	-0.637198	-0.459467	-0.500531	-0.418403
glc	Glucose (mmol/l)	Glycolysis related metabolites	3.21219	0.428399	3.32819	0.531706	-0.0996781	-0.119918	-0.0794382	-0.203455	-0.244767	-0.162143
lac	Lactate (mmol/l)	Glycolysis related metabolites	1.63623	0.49434	1.62846	0.477587	0.00604936	-0.0144363	0.026535	0.0124606	-0.029736	0.0546572
pyr	Pyruvate (mmol/l)	Glycolysis related metabolites	0.0883176	0.0230174	0.0868995	0.0212581	0.00135957	0.000426829	0.00229232	0.0615046	0.019309	0.1037
cit	Citrate (mmol/l)	Glycolysis related metabolites	0.106416	0.0156892	0.11359	0.0170074	-0.00665146	-0.00734036	-0.00596257	-0.396099	-0.437123	-0.355075
glol	Pyruvate (mmol/l)	Glycolysis related metabolites	0.0556715	0.016796	0.0546666	0.0162438	0.00137358	0.00068154	0.00206563	0.0831922	0.041278	0.125106
ala	Alanine (mmol/l)	Amino acids	0.413846	0.0465103	0.421954	0.0492552	-0.00792008	-0.00994747	-0.00589269	-0.164409	-0.206495	-0.122323
gln	Glutamine (mmol/l)	Amino acids	0.457486	0.0434791	0.467599	0.0471018	-0.0105645	-0.0124797	-0.00864929	-0.230982	-0.272855	-0.189108
gly	Glycine (mmol/l)	Amino acids	0.214992	0.0311193	0.218228	0.032781	-0.00274049	-0.00408799	-0.00139299	-0.0854729	-0.1275	-0.0434459
his	Histidine (mmol/l)	Amino acids	0.062264	0.00982188	0.0593985	0.00902049	0.00289313	0.00249656	0.0032897	0.304236	0.262534	0.345938
ile	Isoleucine (mmol/l)	Branched-chain amino acids	0.0464425	0.0103171	0.0473187	0.0102927	-0.000764683	-0.00119865	-0.000330714	-0.0741412	-0.116217	-0.032065
leu	Leucine (mmol/l)	Branched-chain amino acids	0.0681145	0.00962946	0.0693501	0.00969646	-0.00107415	-0.00148037	-0.000667942	-0.110902	-0.152842	-0.0689623
val	Valine (mmol/l)	Branched-chain amino acids	0.110716	0.0177507	0.111644	0.0176608	-0.000950984	-0.00169802	-0.000203943	-0.0536986	-0.0958812	-0.0115159
phe	Phenylalanine (mmol/l)	Aromatic amino acids	0.0790339	0.0111877	0.0797672	0.0109071	-0.000497815	-0.00096056	-3.50711e-05	-0.0450721	-0.0869688	-0.00317532
tyr	Tyrosine (mmol/l)	Aromatic amino acids	0.0362657	0.00530498	0.0382119	0.00550952	-0.00190387	-0.00213224	-0.0016755	-0.34602	-0.387525	-0.304514
ace	Acetate (mmol/l)	Ketone bodies	0.0348209	0.00576701	0.0344303	0.0059298	0.000424071	0.000177145	0.000670997	0.072387	0.0302379	0.114536
bohbut	3-hydroxybutyrate (mmol/l)	Ketone bodies	0.114837	0.0390614	0.112523	0.0351723	0.00290663	0.00135018	0.00446309	0.0784559	0.036444	0.120468
crea	Creatinine (mmol/l)	Fluid balance	0.0411614	0.0060762	0.0385206	0.00577439	0.0027818	0.00253405	0.00302955	0.458927	0.418054	0.4998
alb	Albumin (signal area)	Fluid balance	0.0789481	0.00576896	0.0770505	0.00658669	0.00179415	0.00153277	0.00205554	0.285125	0.243586	0.326664
gp	Glycoprotein acetyls, mainly a1-acid glycoprotein (mmol/l)	Inflammation	1.73061	0.195307	1.76935	0.196094	-0.0349768	-0.0431913	-0.0267623	-0.177825	-0.219588	-0.136062

## Sheet: Associations Age
Table S5: Pregnancy metabolite concentration differences in original units per 1-SD higher maternal age. 1SD age = 6.0 and 5.2 years for White European and South Asian women respectively.
Metabolite	Metabolite Information	White European				South Asian				P-Interaction
		n	Effect Estimate	95% CI Lower	95% CI Upper	n	Effect Estimate	95% CI Lower	95% CI Upper
xxlvldlp	Concentration of chylomicrons and extremely large VLDL particles (mol/l)	4072	7.91e-13	3.47e-13	1.23e-12	4701	1.51e-12	1.07e-12	1.96e-12	0.0244318
xxlvldll	Total lipids in chylomicrons and extremely large VLDL (mmol/l)	4072	0.000177097	8.08e-05	0.000273	4701	0.000334252	0.000237	0.000432	0.0245299
xxlvldlpl	Phospholipids in chylomicrons and extremely large VLDL (mmol/l)	4072	2.76e-05	1.53e-05	4e-05	4701	4.67e-05	3.43e-05	5.92e-05	0.0329851
xxlvldlc	Total cholesterol in chylomicrons and extremely large VLDL (mmol/l)	4072	4.56e-05	2.58e-05	6.54e-05	4701	7.58e-05	5.55e-05	9.61e-05	0.0367147
xxlvldlce	Cholesterol esters in chylomicrons and extremely large VLDL (mmol/l)	4072	2.54e-05	1.39e-05	3.68e-05	4701	3.95e-05	2.77e-05	5.13e-05	0.0931554
xxlvldlfc	Free cholesterol in chylomicrons and extremely large VLDL (mmol/l)	4072	2.02e-05	1.15e-05	2.89e-05	4701	3.63e-05	2.74e-05	4.52e-05	0.0110258
xxlvldltg	Triglycerides in chylomicrons and extremely large VLDL (mmol/l)	4072	0.000103906	3.94e-05	0.000168	4701	0.00021169	0.000147	0.000277	0.0210071
xlvldlp	Concentration of very large VLDL particles (mol/l)	4072	6.04e-12	3.01e-12	9.07e-12	4701	1.28e-11	9.77e-12	1.58e-11	0.00197718
xlvldll	Total lipids in very large VLDL (mmol/l)	4072	0.000594728	0.0003	0.000889	4701	0.00124165	0.000949	0.00153	0.00227372
xlvldlpl	Phospholipids in very large VLDL (mmol/l)	4072	0.000113	6.35e-05	0.000163	4701	0.000211423	0.000162	0.000261	0.00573543
xlvldlc	Total cholesterol in very large VLDL (mmol/l)	4072	0.000120666	6.23e-05	0.000179	4701	0.000236415	0.000177	0.000295	0.00631091
xlvldlce	Cholesterol esters in very large VLDL (mmol/l)	4072	5.93e-05	2.77e-05	9.08e-05	4701	0.000124803	9.29e-05	0.000157	0.00421019
xlvldlfc	Free cholesterol in very large VLDL (mmol/l)	4072	6.14e-05	3.45e-05	8.83e-05	4701	0.000111612	8.44e-05	0.000139	0.0102409
xlvldltg	Triglycerides in very large VLDL (mmol/l)	4072	0.000361029	0.000173	0.000549	4701	0.000793766	0.000608	0.000979	0.00131925
lvldlp	Concentration of large VLDL particles (mol/l)	4072	3.55e-11	1.72e-11	5.38e-11	4701	7.97e-11	6.17e-11	9.77e-11	0.000737812
lvldll	Total lipids in large VLDL (mmol/l)	4072	0.00209556	0.00103	0.00316	4701	0.00465192	0.0036	0.0057	0.000789963
lvldlpl	Phospholipids in large VLDL (mmol/l)	4072	0.000430916	0.000236	0.000626	4701	0.000886258	0.000694	0.00108	0.00114276
lvldlc	Total cholesterol in large VLDL (mmol/l)	4072	0.000501474	0.000259	0.000744	4701	0.00107508	0.000833	0.00132	0.00104192
lvldlce	Cholesterol esters in large VLDL (mmol/l)	4072	0.000210598	9.15e-05	0.00033	4701	0.000506256	0.000388	0.000625	0.000562875
lvldlfc	Free cholesterol in large VLDL (mmol/l)	4072	0.000290868	0.000166	0.000416	4701	0.000568798	0.000444	0.000693	0.00199023
lvldltg	Triglycerides in large VLDL (mmol/l)	4072	0.00116305	0.000537	0.00179	4701	0.00269063	0.00208	0.00331	0.000653232
mvldlp	Concentration of medium VLDL particles (mol/l)	4072	8.22e-11	3.43e-11	1.3e-10	4701	2.03e-10	1.56e-10	2.49e-10	0.00042812
mvldll	Total lipids in medium VLDL (mmol/l)	4072	0.00287934	0.00128	0.00448	4701	0.00683312	0.00527	0.0084	0.00053004
mvldlpl	Phospholipids in medium VLDL (mmol/l)	4072	0.000620794	0.000312	0.00093	4701	0.00136855	0.00107	0.00167	0.000710011
mvldlc	Total cholesterol in medium VLDL (mmol/l)	4072	0.00102766	0.000604	0.00145	4701	0.00189383	0.00147	0.00232	0.00454164
mvldlce	Cholesterol esters in medium VLDL (mmol/l)	4072	0.000564684	0.00034	0.00079	4701	0.000937047	0.000712	0.00116	0.0220047
mvldlfc	Free cholesterol in medium VLDL (mmol/l)	4072	0.000462974	0.000257	0.000669	4701	0.000956754	0.000753	0.00116	0.000841966
mvldltg	Triglycerides in medium VLDL (mmol/l)	4072	0.00123076	0.000354	0.00211	4701	0.00357096	0.00272	0.00442	0.000179371
svldlp	Concentration of small VLDL particles (mol/l)	4072	1.48e-10	8.9e-11	2.07e-10	4701	2.97e-10	2.4e-10	3.55e-10	0.00037717
svldll	Total lipids in small VLDL (mmol/l)	4072	0.00302419	0.00188	0.00417	4701	0.0058235	0.0047	0.00695	0.000627331
svldlpl	Phospholipids in small VLDL (mmol/l)	4072	0.000717171	0.000482	0.000952	4701	0.00132312	0.00109	0.00155	0.000312447
svldlc	Total cholesterol in small VLDL (mmol/l)	4072	0.00131924	0.000886	0.00175	4701	0.00199764	0.00156	0.00243	0.0305337
svldlce	Cholesterol esters in small VLDL (mmol/l)	4072	0.000779291	0.000496	0.00106	4701	0.00109212	0.000802	0.00138	0.13119
svldlfc	Free cholesterol in small VLDL (mmol/l)	4072	0.000540021	0.000378	0.000702	4701	0.000905462	0.000744	0.00107	0.00172155
svldltg	Triglycerides in small VLDL (mmol/l)	4072	0.000987545	0.000467	0.00151	4701	0.00250292	0.00199	0.00301	4.53244e-05
xsvldlp	Concentration of very small VLDL particles (mol/l)	4072	2.56e-10	1.9e-10	3.22e-10	4701	3.08e-10	2.39e-10	3.77e-10	0.284088
xsvldll	Total lipids in very small VLDL (mmol/l)	4072	0.00318235	0.00234	0.00402	4701	0.003688	0.00281	0.00457	0.414345
xsvldlpl	Phospholipids in very small VLDL (mmol/l)	4072	0.00097978	0.000711	0.00125	4701	0.000904621	0.000618	0.00119	0.707602
xsvldlc	Total cholesterol in very small VLDL (mmol/l)	4072	0.00135626	0.00095	0.00176	4701	0.00139785	0.000966	0.00183	0.890691
xsvldlce	Cholesterol esters in very small VLDL (mmol/l)	4072	0.000855455	0.00058	0.00113	4701	0.0008903	0.000595	0.00119	0.865728
xsvldlfc	Free cholesterol in very small VLDL (mmol/l)	4072	0.000501037	0.000368	0.000634	4701	0.000507445	0.000368	0.000647	0.948014
xsvldltg	Triglycerides in very small VLDL (mmol/l)	4072	0.000846138	0.000629	0.00106	4701	0.0013856	0.00116	0.00161	0.00065885
idlp	Concentration of IDL particles (mol/l)	4068	6.65e-10	4.89e-10	8.41e-10	4700	5.07e-10	3.19e-10	6.96e-10	0.230218
idll	Total lipids in IDL (mmol/l)	4068	0.00657376	0.00478	0.00837	4700	0.00469901	0.00277	0.00663	0.163517
idlpl	Phospholipids in IDL (mmol/l)	4072	0.00161476	0.00115	0.00208	4701	0.00103427	0.000538	0.00153	0.0928636
idlc	Total cholesterol in IDL (mmol/l)	4072	0.0038641	0.00268	0.00505	4701	0.00224281	0.000976	0.00351	0.0669982
idlce	Cholesterol esters in IDL (mmol/l)	4072	0.00267733	0.00184	0.00352	4701	0.00163704	0.00074	0.00253	0.0975012
idlfc	Free cholesterol in IDL (mmol/l)	4072	0.00118636	0.00084	0.00153	4701	0.00060605	0.000233	0.000979	0.0255648
idltg	Triglycerides in IDL (mmol/l)	4072	0.00115656	0.000941	0.00137	4701	0.001442	0.00121	0.00167	0.0742273
lldlp	Concentration of large LDL particles (mol/l)	4072	1.09e-09	7.77e-10	1.4e-09	4701	7.36e-10	4.07e-10	1.07e-09	0.12864
lldll	Total lipids in large LDL (mmol/l)	4072	0.00747917	0.00527	0.00969	4701	0.00478813	0.00243	0.00714	0.102119
lldlpl	Phospholipids in large LDL (mmol/l)	4072	0.00149269	0.00104	0.00194	4701	0.000886955	0.000405	0.00137	0.0724441
lldlc	Total cholesterol in large LDL (mmol/l)	4072	0.00481398	0.00322	0.00641	4701	0.00261836	0.00091	0.00433	0.0658635
lldlce	Cholesterol esters in large LDL (mmol/l)	4072	0.00358322	0.00237	0.00479	4701	0.00203806	0.000748	0.00333	0.0867081
lldlfc	Free cholesterol in large LDL (mmol/l)	4072	0.00123066	0.000839	0.00162	4701	0.000580449	0.00016	0.001	0.0266901
lldltg	Triglycerides in large LDL (mmol/l)	4072	0.00117214	0.000977	0.00137	4701	0.00128216	0.00107	0.00149	0.451103
mldlp	Concentration of medium LDL particles (mol/l)	4072	8.79e-10	6.15e-10	1.14e-09	4701	5.83e-10	3.03e-10	8.63e-10	0.13133
mldll	Total lipids in medium LDL (mmol/l)	4072	0.00429225	0.00296	0.00562	4701	0.00271504	0.0013	0.00413	0.111339
mldlpl	Phospholipids in medium LDL (mmol/l)	4072	0.00094577	0.000686	0.00121	4701	0.000686168	0.000414	0.000958	0.176025
mldlc	Total cholesterol in medium LDL (mmol/l)	4072	0.00272939	0.00173	0.00373	4701	0.00138307	0.00032	0.00245	0.0701809
mldlce	Cholesterol esters in medium LDL (mmol/l)	4072	0.00210249	0.00129	0.00291	4701	0.0010463	0.000181	0.00191	0.0806959
mldlfc	Free cholesterol in medium LDL (mmol/l)	4072	0.000626806	0.000438	0.000816	4701	0.000336611	0.000136	0.000537	0.0388268
mldltg	Triglycerides in medium LDL (mmol/l)	4072	0.000617123	0.000519	0.000715	4701	0.000646007	0.00054	0.000752	0.695802
sldlp	Concentration of small LDL particles (mol/l)	4072	1.02e-09	7.26e-10	1.31e-09	4701	6.37e-10	3.26e-10	9.47e-10	0.0794861
sldll	Total lipids in small LDL (mmol/l)	4072	0.00276741	0.00195	0.00359	4701	0.00163538	0.000765	0.00251	0.0635426
sldlpl	Phospholipids in small LDL (mmol/l)	4072	0.00071274	0.00054	0.000885	4701	0.000455149	0.000273	0.000637	0.0441911
sldlc	Total cholesterol in small LDL (mmol/l)	4072	0.00168684	0.00108	0.00229	4701	0.000758478	0.000111	0.00141	0.0402568
sldlce	Cholesterol esters in small LDL (mmol/l)	4072	0.00127633	0.000784	0.00177	4701	0.000550598	2.27e-05	0.00108	0.0488768
sldlfc	Free cholesterol in small LDL (mmol/l)	4072	0.00041079	0.000295	0.000527	4701	0.000207994	8.5e-05	0.000331	0.0186847
sldltg	Triglycerides in small LDL (mmol/l)	4072	0.000367642	0.000303	0.000432	4701	0.000421674	0.000353	0.00049	0.261963
xlhdlp	Concentration of very large HDL particles (mol/l)	4072	4.62e-09	3.47e-09	5.76e-09	4701	3.1e-10	-9.62e-10	1.58e-09	8.00301e-07
xlhdll	Total lipids in very large HDL (mmol/l)	4072	0.00464841	0.00349	0.0058	4701	0.000288856	-0.000998	0.00158	7.81531e-07
xlhdlpl	Phospholipids in very large HDL (mmol/l)	4072	0.00236593	0.00175	0.00298	4701	-0.000114235	-0.000795	0.000566	1.22941e-07
xlhdlc	Total cholesterol in very large HDL (mmol/l)	4072	0.00205929	0.00154	0.00258	4701	0.00021113	-0.000369	0.000792	3.35933e-06
xlhdlce	Cholesterol esters in very large HDL (mmol/l)	4072	0.00144506	0.00107	0.00182	4701	0.000148891	-0.000265	0.000563	5.03756e-06
xlhdlfc	Free cholesterol in very large HDL (mmol/l)	4072	0.000614067	0.000464	0.000764	4701	6.22e-05	-0.000106	0.00023	1.63672e-06
xlhdltg	Triglycerides in very large HDL (mmol/l)	4072	0.000223522	0.000174	0.000273	4701	0.000191981	0.000136	0.000248	0.407956
lhdlp	Concentration of large HDL particles (mol/l)	4072	1.18e-08	9.01e-09	1.46e-08	4701	-3.43e-10	-3.41e-09	2.73e-09	1.00343e-08
lhdll	Total lipids in large HDL (mmol/l)	4072	0.00742886	0.00564	0.00922	4701	-0.00037601	-0.00234	0.00159	8.87745e-09
lhdlpl	Phospholipids in large HDL (mmol/l)	4072	0.00345122	0.00266	0.00424	4701	-3.88e-05	-0.000907	0.00083	5.65207e-09
lhdlc	Total cholesterol in large HDL (mmol/l)	4072	0.00355059	0.0026	0.0045	4701	-0.000603318	-0.00164	0.000436	8.20379e-09
lhdlce	Cholesterol esters in large HDL (mmol/l)	4072	0.00269076	0.00196	0.00342	4701	-0.000466224	-0.00126	0.000325	8.55956e-09
lhdlfc	Free cholesterol in large HDL (mmol/l)	4072	0.000860041	0.000632	0.00109	4701	-0.000137355	-0.000386	0.000111	7.29381e-09
lhdltg	Triglycerides in large HDL (mmol/l)	4072	0.000426303	0.00035	0.000502	4701	0.000265001	0.000176	0.000354	0.00696803
mhdlp	Concentration of medium HDL particles (mol/l)	4072	8.81e-09	6.58e-09	1.1e-08	4701	2.79e-09	3.12e-10	5.26e-09	0.000396124
mhdll	Total lipids in medium HDL (mmol/l)	4072	0.00370454	0.00273	0.00468	4701	0.000988044	-8.95e-05	0.00207	0.000247185
mhdlpl	Phospholipids in medium HDL (mmol/l)	4072	0.0020142	0.00159	0.00244	4701	0.000881625	0.000404	0.00136	0.000532701
mhdlc	Total cholesterol in medium HDL (mmol/l)	4072	0.00140453	0.000853	0.00196	4701	-0.000335158	-0.000937	0.000267	2.98131e-05
mhdlce	Cholesterol esters in medium HDL (mmol/l)	4072	0.000959985	0.00052	0.0014	4701	-0.000431395	-0.00091	4.76e-05	2.80291e-05
mhdlfc	Free cholesterol in medium HDL (mmol/l)	4072	0.000444434	0.000331	0.000558	4701	9.62e-05	-2.94e-05	0.000222	5.53325e-05
mhdltg	Triglycerides in medium HDL (mmol/l)	4072	0.000285597	0.000221	0.00035	4701	0.000440842	0.000375	0.000506	0.000957917
shdlp	Concentration of small HDL particles (mol/l)	4072	1.06e-08	7.42e-09	1.38e-08	4701	9.49e-09	6.06e-09	1.29e-08	0.635483
shdll	Total lipids in small HDL (mmol/l)	4072	0.00232854	0.00162	0.00304	4701	0.0019495	0.00119	0.00271	0.477161
shdlpl	Phospholipids in small HDL (mmol/l)	4072	0.00101713	0.000543	0.00149	4701	0.000973203	0.00045	0.0015	0.902941
shdlc	Total cholesterol in small HDL (mmol/l)	4072	0.00101775	0.000676	0.00136	4701	0.000410035	4.82e-05	0.000772	0.0167498
shdlce	Cholesterol esters in small HDL (mmol/l)	4072	0.000748357	0.000444	0.00105	4701	0.000187734	-0.000137	0.000512	0.0134763
shdlfc	Free cholesterol in small HDL (mmol/l)	4072	0.000269331	0.000186	0.000352	4701	0.000222686	0.00013	0.000315	0.461974
shdltg	Triglycerides in small HDL (mmol/l)	4072	0.000295441	0.000214	0.000377	4701	0.000566682	0.000483	0.000651	5.68749e-06
vldld	Mean diameter for VLDL particles (nm)	4068	-0.000177855	-0.00522	0.00487	4700	0.0183756	0.0128	0.0239	1.28069e-06
ldld	Mean diameter for LDL particles (nm)	4068	0.00022924	-6.05e-05	0.000519	4700	0.000861395	0.000504	0.00122	0.00704495
hdld	Mean diameter for HDL particles (nm)	4068	0.00288612	0.00185	0.00392	4700	-0.00118087	-0.00232	-4.4e-05	2.22049e-07
serumc	Serum total cholesterol (mmol/l)	4068	0.0252373	0.0194	0.0311	4700	0.0132815	0.00688	0.0197	0.00704487
vldlc	Total cholesterol in VLDL (mmol/l)	4068	0.00433432	0.00288	0.00579	4700	0.00666385	0.00519	0.00814	0.0275211
remnantc	Remnant cholesterol (non-HDL, non-LDL -cholesterol) (mmol/l)	4068	0.00816088	0.00572	0.0106	4700	0.00889486	0.00637	0.0114	0.682025
ldlc	Total cholesterol in LDL (mmol/l)	4068	0.00913296	0.00595	0.0123	4700	0.00473617	0.00132	0.00815	0.0647343
hdlc	Total cholesterol in HDL (mmol/l)	4068	0.00794232	0.0061	0.00978	4700	-0.000347191	-0.00241	0.00171	4.13103e-09
hdl2c	Total cholesterol in HDL2 (mmol/l)	4068	0.00667362	0.005	0.00835	4700	-0.000983419	-0.00285	0.000879	2.18661e-09
hdl3c	Total cholesterol in HDL3 (mmol/l)	4068	0.00126771	0.00105	0.00148	4700	0.000634648	0.000388	0.000881	0.00014456
estc	Esterified cholesterol (mmol/l)	4053	0.0172377	0.0131	0.0214	4683	0.0079846	0.00351	0.0125	0.00288123
freec	Free cholesterol (mmol/l)	4053	0.00785251	0.00615	0.00956	4683	0.00494662	0.0031	0.0068	0.0236132
serumtg	Serum total triglycerides (mmol/l)	4068	0.00916153	0.0061	0.0122	4700	0.0163889	0.0133	0.0195	0.00108695
vldltg	Triglycerides in VLDL (mmol/l)	4068	0.00465353	0.00219	0.00711	4700	0.0111372	0.00872	0.0136	0.000230205
ldltg	Triglycerides in LDL (mmol/l)	4068	0.00214467	0.00179	0.0025	4700	0.00235203	0.00197	0.00273	0.434518
hdltg	Triglycerides in HDL (mmol/l)	4068	0.00121363	0.00101	0.00142	4700	0.00145894	0.00122	0.00169	0.124982
totpg	Total phosphoglycerides (mmol/l)	4053	0.0133267	0.0114	0.0153	4683	0.00953825	0.00732	0.0118	0.0121751
pc	Phosphatidylcholine and other cholines (mmol/l)	4052	0.0135676	0.0113	0.0159	4682	0.00986974	0.00734	0.0124	0.0346952
sm	Sphingomyelins (mmol/l)	4052	0.00194086	0.00151	0.00237	4682	0.000684527	0.000201	0.00117	0.000148037
totcho	Total cholines (mmol/l)	4052	0.0152103	0.0128	0.0176	4682	0.0102138	0.00751	0.0129	0.00687363
apoa1	Apolipoprotein A-I (g/l)	4068	0.00556809	0.00449	0.00664	4700	0.000865242	-0.000372	0.0021	1.93719e-08
apob	Apolipoprotein B (g/l)	4068	0.00383878	0.00264	0.00503	4700	0.00418401	0.00296	0.00541	0.692942
apobapoa1	Ratio of apolipoprotein B to apolipoprotein A-I	4068	0.000416415	-0.00022	0.00105	4700	0.00200435	0.00135	0.00265	0.000632884
totfa	Total fatty acids (mmol/l)	4039	0.0824854	0.0684	0.0966	4664	0.0744453	0.0593	0.0896	0.446825
unsat	Estimated degree of unsaturation	4039	0.000607607	0.000389	0.000827	4664	-0.000110995	-0.00035	0.000128	1.41892e-05
dha	22:6, docosahexaenoic acid (mmol/l)	4039	0.00228265	0.00207	0.00249	4664	0.0014256	0.00119	0.00166	1.02893e-07
la	18:2, linoleic acid (mmol/l)	4039	0.0138644	0.0102	0.0176	4664	0.0108473	0.00648	0.0152	0.302014
faw3	Omega-3 fatty acids (mmol/l)	4039	0.00545871	0.00494	0.00598	4664	0.00314543	0.00259	0.0037	2.28313e-09
faw6	Omega-6 fatty acids (mmol/l)	4039	0.0200359	0.0159	0.0242	4664	0.0158095	0.011	0.0206	0.189495
pufa	Polyunsaturated fatty acids (mmol/l)	4039	0.0254953	0.021	0.03	4664	0.018952	0.0138	0.0241	0.0625398
mufa	Monounsaturated fatty acids; 16:1, 18:1 (mmol/l)	4039	0.0238215	0.0186	0.029	4664	0.0259725	0.0209	0.031	0.561252
sfa	Saturated fatty acids (mmol/l)	4039	0.0331667	0.028	0.0383	4664	0.0295141	0.0237	0.0353	0.357676
dhafa	Ratio of 22:6 docosahexaenoic acid to total fatty acids (%)	4039	0.00532071	0.00416	0.00648	4664	0.000894162	-0.000318	0.00211	2.47079e-07
lafa	Ratio of 18:2 linoleic acid to total fatty acids (%)	4039	-0.0513763	-0.0631	-0.0396	4664	-0.0679358	-0.0827	-0.0531	0.0858002
faw3fa	Ratio of omega-3 fatty acids to total fatty acids (%)	4039	0.0146806	0.0122	0.0172	4664	0.00199569	-0.000479	0.00447	1.51859e-12
faw6fa	Ratio of omega-6 fatty acids to total fatty acids (%)	4039	-0.0305275	-0.0407	-0.0203	4664	-0.0502626	-0.0623	-0.0382	0.0141974
pufafa	Ratio of polyunsaturated fatty acids to total fatty acids (%)	4039	-0.015844	-0.0272	-0.00453	4664	-0.0482577	-0.0612	-0.0354	0.00021343
mufafa	Ratio of monounsaturated fatty acids to total fatty acids (%)	4039	-0.00374393	-0.0151	0.00765	4664	0.0358268	0.0243	0.0474	1.78383e-06
sfafa	Ratio of saturated fatty acids to total fatty acids (%)	4039	0.0195927	0.0122	0.027	4664	0.0124406	0.00403	0.0208	0.211013
glc	Glucose (mmol/l)	4058	0.0123651	0.0102	0.0145	4681	0.0183962	0.0155	0.0213	0.00110465
lac	Lactate (mmol/l)	4065	-0.000338589	-0.00287	0.00219	4690	-0.00306221	-0.00571	-0.00041	0.145591
pyr	Pyruvate (mmol/l)	4063	-4.46e-05	-0.000163	7.34e-05	4685	-6.48e-05	-0.000183	5.33e-05	0.811962
cit	Citrate (mmol/l)	4015	0.00029655	0.000216	0.000377	4591	0.00069496	0.000602	0.000788	2.18959e-10
glol	Pyruvate (mmol/l)	4061	0.000259568	0.000174	0.000345	4688	0.000440926	0.000352	0.00053	0.00411402
ala	Alanine (mmol/l)	4057	0.000133643	-0.000105	0.000372	4681	0.000220649	-5.32e-05	0.000494	0.638477
gln	Glutamine (mmol/l)	4068	-0.00059532	-0.000817	-0.000374	4694	-0.000210419	-0.000472	5.1e-05	0.0277196
gly	Glycine (mmol/l)	4062	0.000536072	0.000378	0.000695	4687	0.000372296	0.00019	0.000554	0.18323
his	Histidine (mmol/l)	4067	2.4e-05	-2.62e-05	7.43e-05	4695	2.76e-05	-2.25e-05	7.76e-05	0.922774
ile	Isoleucine (mmol/l)	4067	5.31e-05	2.99e-07	0.000106	4698	0.000162584	0.000106	0.00022	0.00572178
leu	Leucine (mmol/l)	4067	0.000144311	9.52e-05	0.000193	4698	0.000155207	0.000102	0.000209	0.768966
val	Valine (mmol/l)	4065	1.18e-05	-7.91e-05	0.000103	4692	-6.01e-05	-0.000158	3.79e-05	0.291767
phe	Phenylalanine (mmol/l)	4068	0.000278835	0.000222	0.000335	4699	0.000146784	8.64e-05	0.000207	0.00177561
tyr	Tyrosine (mmol/l)	4062	4.89e-05	2.18e-05	7.6e-05	4694	2.82e-05	-2.38e-06	5.88e-05	0.32171
ace	Acetate (mmol/l)	4066	8.7e-05	5.76e-05	0.000116	4695	-3.52e-05	-6.81e-05	-2.32e-06	5.74873e-08
bohbut	3-hydroxybutyrate (mmol/l)	4068	0.000473519	0.000274	0.000673	4698	0.000640195	0.000446	0.000835	0.241003
crea	Creatinine (mmol/l)	4065	0.00011082	7.99e-05	0.000142	4694	0.000154202	0.000122	0.000186	0.0551625
alb	Albumin (signal area)	4069	-0.000107214	-0.000137	-7.79e-05	4699	-8.26e-05	-0.000119	-4.61e-05	0.302989
gp	Glycoprotein acetyls, mainly a1-acid glycoprotein (mmol/l)	4069	0.00266943	0.00167	0.00367	4699	0.00444004	0.00336	0.00552	0.0182494

## Sheet: Associations Education
Table S6: Pregnancy metabolite concentration differences in original units between being educated to A-level or above vs not. Results are adjusted for maternal age.
Metabolite	Metabolite Information	White European				South Asian				P-Interaction
		n	Effect Estimate	95% CI Lower	95% CI Upper	n	Effect Estimate	95% CI Lower	95% CI Upper
xxlvldlp	Concentration of chylomicrons and extremely large VLDL particles (mol/l)	3985	-1.2e-11	-1.77e-11	-6.21e-12	4611	2.36e-12	-2.38e-12	7.09e-12	5.1051e-05
xxlvldll	Total lipids in chylomicrons and extremely large VLDL (mmol/l)	3985	-0.00261144	-0.00386	-0.00136	4611	0.000517	-0.000512	0.00155	4.73199e-05
xxlvldlpl	Phospholipids in chylomicrons and extremely large VLDL (mmol/l)	3985	-0.000339418	-0.0005	-0.000179	4611	7.83e-05	-5.38e-05	0.00021	2.57502e-05
xxlvldlc	Total cholesterol in chylomicrons and extremely large VLDL (mmol/l)	3985	-0.000525534	-0.000783	-0.000268	4611	0.000126417	-8.82e-05	0.000341	4.63805e-05
xxlvldlce	Cholesterol esters in chylomicrons and extremely large VLDL (mmol/l)	3985	-0.000257859	-0.000407	-0.000109	4611	9.21e-05	-3.29e-05	0.000217	0.000186445
xxlvldlfc	Free cholesterol in chylomicrons and extremely large VLDL (mmol/l)	3985	-0.00026767	-0.000381	-0.000155	4611	3.43e-05	-5.96e-05	0.000128	1.40098e-05
xxlvldltg	Triglycerides in chylomicrons and extremely large VLDL (mmol/l)	3985	-0.00174658	-0.00258	-0.000909	4611	0.000311861	-0.000374	0.000998	5.87667e-05
xlvldlp	Concentration of very large VLDL particles (mol/l)	3985	-1.09e-10	-1.48e-10	-7e-11	4611	3.58e-12	-2.81e-11	3.53e-11	1.81648e-06
xlvldll	Total lipids in very large VLDL (mmol/l)	3985	-0.0105254	-0.0143	-0.0067	4611	0.00042323	-0.00267	0.00352	2.04612e-06
xlvldlpl	Phospholipids in very large VLDL (mmol/l)	3985	-0.00170253	-0.00235	-0.00106	4611	0.000168738	-0.000351	0.000689	1.72156e-06
xlvldlc	Total cholesterol in very large VLDL (mmol/l)	3985	-0.00186467	-0.00262	-0.00111	4611	0.000182978	-0.000441	0.000807	9.46867e-06
xlvldlce	Cholesterol esters in very large VLDL (mmol/l)	3985	-0.0010233	-0.00143	-0.000614	4611	7.58e-05	-0.000261	0.000413	9.90837e-06
xlvldlfc	Free cholesterol in very large VLDL (mmol/l)	3985	-0.000841469	-0.00119	-0.000492	4611	0.000107198	-0.000181	0.000395	9.69023e-06
xlvldltg	Triglycerides in very large VLDL (mmol/l)	3985	-0.00695836	-0.00939	-0.00452	4611	7.18e-05	-0.00189	0.00203	1.48393e-06
lvldlp	Concentration of large VLDL particles (mol/l)	3985	-7.08e-10	-9.45e-10	-4.71e-10	4611	-1.2e-11	-2.02e-10	1.78e-10	8.98236e-07
lvldll	Total lipids in large VLDL (mmol/l)	3985	-0.0409545	-0.0547	-0.0272	4611	-0.000504973	-0.0116	0.0106	9.07469e-07
lvldlpl	Phospholipids in large VLDL (mmol/l)	3985	-0.00751024	-0.01	-0.00498	4611	9.59e-05	-0.00194	0.00213	5.72814e-07
lvldlc	Total cholesterol in large VLDL (mmol/l)	3985	-0.00901629	-0.0122	-0.00587	4611	0.000158325	-0.0024	0.00271	1.25022e-06
lvldlce	Cholesterol esters in large VLDL (mmol/l)	3985	-0.0044259	-0.00597	-0.00288	4611	3.32e-05	-0.00122	0.00128	1.3268e-06
lvldlfc	Free cholesterol in large VLDL (mmol/l)	3985	-0.00459011	-0.00621	-0.00297	4611	0.000125863	-0.00119	0.00144	1.41807e-06
lvldltg	Triglycerides in large VLDL (mmol/l)	3985	-0.0244273	-0.0325	-0.0163	4611	-0.00076214	-0.00727	0.00574	1.00196e-06
mvldlp	Concentration of medium VLDL particles (mol/l)	3985	-1.96e-09	-2.58e-09	-1.34e-09	4611	-8.17e-11	-5.76e-10	4.13e-10	3.87153e-07
mvldll	Total lipids in medium VLDL (mmol/l)	3985	-0.0646626	-0.0854	-0.044	4611	-0.002081	-0.0186	0.0144	4.0397e-07
mvldlpl	Phospholipids in medium VLDL (mmol/l)	3985	-0.0125079	-0.0165	-0.0085	4611	-0.000116034	-0.00331	0.00308	2.43667e-07
mvldlc	Total cholesterol in medium VLDL (mmol/l)	3985	-0.0150714	-0.0206	-0.00957	4611	0.0011079	-0.00335	0.00556	1.33809e-06
mvldlce	Cholesterol esters in medium VLDL (mmol/l)	3985	-0.00686629	-0.00979	-0.00394	4611	0.00125643	-0.00112	0.00364	6.51565e-06
mvldlfc	Free cholesterol in medium VLDL (mmol/l)	3985	-0.00820426	-0.0109	-0.00554	4611	-0.000147934	-0.00231	0.00201	5.15925e-07
mvldltg	Triglycerides in medium VLDL (mmol/l)	3985	-0.037086	-0.0484	-0.0257	4611	-0.0030748	-0.0121	0.00595	3.99675e-07
svldlp	Concentration of small VLDL particles (mol/l)	3985	-2.53e-09	-3.29e-09	-1.77e-09	4611	3.18e-12	-6.06e-10	6.12e-10	3.11108e-08
svldll	Total lipids in small VLDL (mmol/l)	3985	-0.0482241	-0.0631	-0.0334	4611	0.00102872	-0.0108	0.0129	3.55677e-08
svldlpl	Phospholipids in small VLDL (mmol/l)	3985	-0.0101671	-0.0132	-0.00712	4611	0.000344705	-0.00209	0.00278	9.35992e-09
svldlc	Total cholesterol in small VLDL (mmol/l)	3985	-0.0141997	-0.0198	-0.00858	4611	0.00287708	-0.00172	0.00748	1.13169e-06
svldlce	Cholesterol esters in small VLDL (mmol/l)	3985	-0.00762295	-0.0113	-0.00394	4611	0.0024833	-0.000581	0.00555	1.68583e-05
svldlfc	Free cholesterol in small VLDL (mmol/l)	3985	-0.00657859	-0.00867	-0.00448	4611	0.000394231	-0.00131	0.0021	5.14315e-08
svldltg	Triglycerides in small VLDL (mmol/l)	3985	-0.0238544	-0.0306	-0.0171	4611	-0.00219206	-0.00757	0.00319	5.37769e-08
xsvldlp	Concentration of very small VLDL particles (mol/l)	3985	-1.57e-09	-2.44e-09	-7.12e-10	4611	7.39e-10	1.1e-11	1.47e-09	3.68875e-05
xsvldll	Total lipids in very small VLDL (mmol/l)	3985	-0.0177643	-0.0287	-0.00686	4611	0.0100753	0.00083	0.0193	9.87995e-05
xsvldlpl	Phospholipids in very small VLDL (mmol/l)	3985	-0.00280752	-0.0063	0.000683	4611	0.0048825	0.00187	0.0079	0.00141208
xsvldlc	Total cholesterol in very small VLDL (mmol/l)	3985	-0.00532115	-0.0106	-3.74e-05	4611	0.00509702	0.000543	0.00965	0.0035192
xsvldlce	Cholesterol esters in very small VLDL (mmol/l)	3985	-0.00347462	-0.00706	0.000113	4611	0.00305605	-5.35e-05	0.00617	0.00714745
xsvldlfc	Free cholesterol in very small VLDL (mmol/l)	3985	-0.00184479	-0.00357	-0.00012	4611	0.00203959	0.000569	0.00351	0.00082895
xsvldltg	Triglycerides in very small VLDL (mmol/l)	3985	-0.00963893	-0.0125	-0.00683	4611	9.17e-05	-0.00225	0.00243	1.94271e-08
idlp	Concentration of IDL particles (mol/l)	3981	-6.51e-10	-2.94e-09	1.64e-09	4610	3.44e-09	1.45e-09	5.42e-09	0.0137859
idll	Total lipids in IDL (mmol/l)	3981	-0.00296957	-0.0264	0.0204	4610	0.0359417	0.0156	0.0562	0.0239313
idlpl	Phospholipids in IDL (mmol/l)	3985	0.00127612	-0.00472	0.00727	4611	0.00994802	0.00473	0.0152	0.0569682
idlc	Total cholesterol in IDL (mmol/l)	3985	0.00463709	-0.0108	0.0201	4611	0.0244554	0.0111	0.0378	0.0985906
idlce	Cholesterol esters in IDL (mmol/l)	3985	0.00171588	-0.00924	0.0127	4611	0.0166926	0.00725	0.0261	0.0723399
idlfc	Free cholesterol in IDL (mmol/l)	3985	0.00292122	-0.00159	0.00743	4611	0.0077588	0.00383	0.0117	0.199285
idltg	Triglycerides in IDL (mmol/l)	3985	-0.00659046	-0.00938	-0.0038	4611	0.00204518	-0.000358	0.00445	1.69271e-06
lldlp	Concentration of large LDL particles (mol/l)	3985	-5.28e-11	-4.08e-09	3.97e-09	4611	6.5e-09	3.03e-09	9.96e-09	0.0278797
lldll	Total lipids in large LDL (mmol/l)	3985	0.0023315	-0.0264	0.0311	4611	0.0467008	0.0219	0.0715	0.0393085
lldlpl	Phospholipids in large LDL (mmol/l)	3985	0.00126245	-0.00462	0.00714	4611	0.00986792	0.0048	0.0149	0.0547264
lldlc	Total cholesterol in large LDL (mmol/l)	3985	0.00507959	-0.0157	0.0259	4611	0.0339098	0.0159	0.0519	0.0724202
lldlce	Cholesterol esters in large LDL (mmol/l)	3985	0.00192864	-0.0138	0.0177	4611	0.0252694	0.0117	0.0388	0.0502954
lldlfc	Free cholesterol in large LDL (mmol/l)	3985	0.00314582	-0.00195	0.00825	4611	0.00864298	0.00422	0.0131	0.195933
lldltg	Triglycerides in large LDL (mmol/l)	3985	-0.00400921	-0.00654	-0.00148	4611	0.0029251	0.000715	0.00514	3.91551e-05
mldlp	Concentration of medium LDL particles (mol/l)	3985	-2.41e-10	-3.67e-09	3.19e-09	4611	5.59e-09	2.65e-09	8.54e-09	0.0209468
mldll	Total lipids in medium LDL (mmol/l)	3985	-2.95e-05	-0.0173	0.0173	4611	0.0282929	0.0134	0.0432	0.0276472
mldlpl	Phospholipids in medium LDL (mmol/l)	3985	-0.000513613	-0.00389	0.00286	4611	0.0055443	0.00268	0.00841	0.0127783
mldlc	Total cholesterol in medium LDL (mmol/l)	3985	0.00229396	-0.0107	0.0153	4611	0.0209822	0.0098	0.0322	0.0601572
mldlce	Cholesterol esters in medium LDL (mmol/l)	3985	0.00134661	-0.00918	0.0119	4611	0.0167707	0.00766	0.0259	0.0550303
mldlfc	Free cholesterol in medium LDL (mmol/l)	3985	0.000953892	-0.0015	0.00341	4611	0.00421491	0.00211	0.00632	0.0913784
mldltg	Triglycerides in medium LDL (mmol/l)	3985	-0.00182906	-0.00311	-0.000552	4611	0.00175835	0.000638	0.00288	3.23312e-05
sldlp	Concentration of small LDL particles (mol/l)	3985	2.74e-10	-3.53e-09	4.08e-09	4611	6.55e-09	3.29e-09	9.81e-09	0.0274743
sldll	Total lipids in small LDL (mmol/l)	3985	0.00168151	-0.00899	0.0123	4611	0.0184464	0.00929	0.0276	0.0379603
sldlpl	Phospholipids in small LDL (mmol/l)	3985	0.000592624	-0.00165	0.00284	4611	0.00420039	0.00228	0.00612	0.0337635
sldlc	Total cholesterol in small LDL (mmol/l)	3985	0.00280568	-0.00508	0.0107	4611	0.0133438	0.00653	0.0202	0.0904447
sldlce	Cholesterol esters in small LDL (mmol/l)	3985	0.00199486	-0.00441	0.0084	4611	0.0106047	0.00505	0.0162	0.0872785
sldlfc	Free cholesterol in small LDL (mmol/l)	3985	0.000811948	-0.000696	0.00232	4611	0.00273985	0.00145	0.00403	0.114116
sldltg	Triglycerides in small LDL (mmol/l)	3985	-0.00171503	-0.00256	-0.000875	4611	0.000904578	0.000179	0.00163	2.1907e-06
xlhdlp	Concentration of very large HDL particles (mol/l)	3985	5.1e-08	3.63e-08	6.57e-08	4611	3.06e-08	1.72e-08	4.39e-08	0.00925048
xlhdll	Total lipids in very large HDL (mmol/l)	3985	0.0517447	0.0368	0.0666	4611	0.030882	0.0173	0.0444	0.00873134
xlhdlpl	Phospholipids in very large HDL (mmol/l)	3985	0.0297788	0.0218	0.0377	4611	0.0164427	0.00929	0.0236	0.00211539
xlhdlc	Total cholesterol in very large HDL (mmol/l)	3985	0.0218413	0.0151	0.0286	4611	0.0136651	0.00756	0.0198	0.0200368
xlhdlce	Cholesterol esters in very large HDL (mmol/l)	3985	0.0151222	0.0103	0.0199	4611	0.0097471	0.00539	0.0141	0.0294177
xlhdlfc	Free cholesterol in very large HDL (mmol/l)	3985	0.00672033	0.00478	0.00866	4611	0.00391607	0.00215	0.00569	0.00777054
xlhdltg	Triglycerides in very large HDL (mmol/l)	3985	0.000127605	-0.000512	0.000767	4611	0.000775857	0.000183	0.00137	0.178978
lhdlp	Concentration of large HDL particles (mol/l)	3985	1.42e-07	1.06e-07	1.78e-07	4611	7.19e-08	3.96e-08	1.04e-07	0.000433298
lhdll	Total lipids in large HDL (mmol/l)	3985	0.0915691	0.0685	0.115	4611	0.0459389	0.0253	0.0666	0.000356707
lhdlpl	Phospholipids in large HDL (mmol/l)	3985	0.039923	0.0298	0.0501	4611	0.0212429	0.0121	0.0304	0.000746009
lhdlc	Total cholesterol in large HDL (mmol/l)	3985	0.0498685	0.0376	0.0622	4611	0.0232697	0.0123	0.0342	0.000116814
lhdlce	Cholesterol esters in large HDL (mmol/l)	3985	0.037876	0.0285	0.0472	4611	0.0175463	0.00922	0.0259	0.000110706
lhdlfc	Free cholesterol in large HDL (mmol/l)	3985	0.0119935	0.00905	0.0149	4611	0.00572014	0.0031	0.00834	0.000139124
lhdltg	Triglycerides in large HDL (mmol/l)	3985	0.00178191	0.000799	0.00277	4611	0.00141533	0.000475	0.00236	0.400637
mhdlp	Concentration of medium HDL particles (mol/l)	3985	6.58e-08	3.68e-08	9.47e-08	4611	4.12e-08	1.51e-08	6.72e-08	0.101733
mhdll	Total lipids in medium HDL (mmol/l)	3985	0.0297884	0.0172	0.0424	4611	0.0178637	0.00653	0.0292	0.0733965
mhdlpl	Phospholipids in medium HDL (mmol/l)	3985	0.0126037	0.00707	0.0181	4611	0.00880004	0.00378	0.0138	0.167303
mhdlc	Total cholesterol in medium HDL (mmol/l)	3985	0.0192988	0.0122	0.0264	4611	0.00878792	0.00245	0.0151	0.00830204
mhdlce	Cholesterol esters in medium HDL (mmol/l)	3985	0.0155386	0.00983	0.0212	4611	0.00654435	0.0015	0.0116	0.00510971
mhdlfc	Free cholesterol in medium HDL (mmol/l)	3985	0.00376189	0.00229	0.00523	4611	0.00224341	0.000922	0.00357	0.0490793
mhdltg	Triglycerides in medium HDL (mmol/l)	3985	-0.00212047	-0.00296	-0.00128	4611	0.000270711	-0.000421	0.000962	1.94576e-06
shdlp	Concentration of small HDL particles (mol/l)	3985	4.26e-09	-3.74e-08	4.6e-08	4611	2.55e-08	-1.06e-08	6.17e-08	0.468334
shdll	Total lipids in small HDL (mmol/l)	3985	0.0023957	-0.00688	0.0117	4611	0.006127	-0.00192	0.0142	0.592176
shdlpl	Phospholipids in small HDL (mmol/l)	3985	0.00233704	-0.00384	0.00851	4611	0.000312368	-0.00519	0.00582	0.655726
shdlc	Total cholesterol in small HDL (mmol/l)	3985	0.00386638	-0.000574	0.00831	4611	0.00605796	0.00225	0.00987	0.666262
shdlce	Cholesterol esters in small HDL (mmol/l)	3985	0.00327511	-0.000675	0.00722	4611	0.00564714	0.00223	0.00906	0.571168
shdlfc	Free cholesterol in small HDL (mmol/l)	3985	0.000587886	-0.00049	0.00167	4611	0.000413223	-0.000562	0.00139	0.772572
shdltg	Triglycerides in small HDL (mmol/l)	3985	-0.00381164	-0.00486	-0.00276	4611	-0.00024047	-0.00113	0.000648	1.68078e-08
vldld	Mean diameter for VLDL particles (nm)	3981	-0.201928	-0.267	-0.137	4610	-0.0361787	-0.0948	0.0224	1.61057e-05
ldld	Mean diameter for LDL particles (nm)	3981	-0.00477761	-0.00854	-0.00102	4610	-0.00653659	-0.0103	-0.00279	0.792144
hdld	Mean diameter for HDL particles (nm)	3981	0.0500112	0.0367	0.0634	4610	0.0232091	0.0112	0.0352	0.000381621
serumc	Serum total cholesterol (mmol/l)	3981	0.0542821	-0.0222	0.131	4610	0.151803	0.0845	0.219	0.130763
vldlc	Total cholesterol in VLDL (mmol/l)	3981	-0.0473272	-0.0662	-0.0284	4610	0.00940528	-0.00614	0.0249	1.52649e-06
remnantc	Remnant cholesterol (non-HDL, non-LDL -cholesterol) (mmol/l)	3981	-0.0441088	-0.0758	-0.0124	4610	0.0335574	0.00691	0.0602	0.000210855
ldlc	Total cholesterol in LDL (mmol/l)	3981	0.00667315	-0.0347	0.0481	4610	0.0673922	0.0315	0.103	0.0565545
hdlc	Total cholesterol in HDL (mmol/l)	3981	0.0917361	0.068	0.115	4610	0.0508823	0.0292	0.0725	0.00140788
hdl2c	Total cholesterol in HDL2 (mmol/l)	3981	0.0863176	0.0647	0.108	4610	0.0450599	0.0255	0.0646	0.000494827
hdl3c	Total cholesterol in HDL3 (mmol/l)	3981	0.00542615	0.00266	0.00819	4610	0.00581957	0.00323	0.00841	0.785345
estc	Esterified cholesterol (mmol/l)	3967	0.0485058	-0.00507	0.102	4594	0.105651	0.0586	0.153	0.242706
freec	Free cholesterol (mmol/l)	3967	0.00397168	-0.0182	0.0261	4594	0.0368334	0.0174	0.0563	0.0624697
serumtg	Serum total triglycerides (mmol/l)	3981	-0.124654	-0.164	-0.085	4610	0.00354403	-0.0289	0.036	1.11693e-07
vldltg	Triglycerides in VLDL (mmol/l)	3981	-0.105315	-0.137	-0.0734	4610	-0.00582073	-0.0314	0.0197	1.63101e-07
ldltg	Triglycerides in LDL (mmol/l)	3981	-0.00803655	-0.0126	-0.00345	4610	0.00538843	0.00136	0.00941	1.21188e-05
hdltg	Triglycerides in HDL (mmol/l)	3981	-0.00443441	-0.00713	-0.00174	4610	0.00198922	-0.000487	0.00447	0.000302267
totpg	Total phosphoglycerides (mmol/l)	3967	-0.00581794	-0.0313	0.0197	4594	0.0490028	0.0256	0.0724	0.00627649
pc	Phosphatidylcholine and other cholines (mmol/l)	3966	-0.00751003	-0.0376	0.0226	4593	0.0553027	0.0286	0.082	0.00589071
sm	Sphingomyelins (mmol/l)	3966	0.00544329	-0.000188	0.0111	4593	0.0109206	0.00584	0.016	0.368452
totcho	Total cholines (mmol/l)	3966	0.00387379	-0.0275	0.0352	4593	0.0603459	0.0319	0.0888	0.0260262
apoa1	Apolipoprotein A-I (g/l)	3981	0.0447287	0.0308	0.0586	4610	0.0333608	0.0204	0.0464	0.0632339
apob	Apolipoprotein B (g/l)	3981	-0.0234073	-0.0389	-0.00787	4610	0.0162072	0.00326	0.0292	0.000111439
apobapoa1	Ratio of apolipoprotein B to apolipoprotein A-I	3981	-0.0272419	-0.0355	-0.019	4610	-0.000720309	-0.00758	0.00614	1.58824e-07
totfa	Total fatty acids (mmol/l)	3953	-0.251511	-0.434	-0.0685	4575	0.235688	0.076	0.395	0.000162237
unsat	Estimated degree of unsaturation	3953	0.00770763	0.00489	0.0105	4575	0.0019021	-0.00062	0.00442	0.000403197
dha	22:6, docosahexaenoic acid (mmol/l)	3953	0.00801863	0.00529	0.0107	4575	0.00441166	0.00197	0.00685	0.00849011
la	18:2, linoleic acid (mmol/l)	3953	-0.0131978	-0.0613	0.0349	4575	0.0530729	0.00709	0.0991	0.0775418
faw3	Omega-3 fatty acids (mmol/l)	3953	0.0240195	0.0174	0.0307	4575	0.0110559	0.00526	0.0169	0.00026295
faw6	Omega-6 fatty acids (mmol/l)	3953	-0.0195723	-0.0733	0.0342	4575	0.0719189	0.0218	0.122	0.0265926
pufa	Polyunsaturated fatty acids (mmol/l)	3953	0.00444113	-0.0543	0.0632	4575	0.0829635	0.0284	0.138	0.10233
mufa	Monounsaturated fatty acids; 16:1, 18:1 (mmol/l)	3953	-0.215222	-0.283	-0.148	4575	0.0838365	0.0308	0.137	6.52251e-12
sfa	Saturated fatty acids (mmol/l)	3953	-0.0407163	-0.108	0.0262	4575	0.0688304	0.00745	0.13	0.0284201
dhafa	Ratio of 22:6 docosahexaenoic acid to total fatty acids (%)	3953	0.0770461	0.0622	0.0919	4575	0.00224429	-0.0105	0.015	4.95703e-16
lafa	Ratio of 18:2 linoleic acid to total fatty acids (%)	3953	0.343169	0.191	0.495	4575	-0.0981377	-0.254	0.058	3.95197e-05
faw3fa	Ratio of omega-3 fatty acids to total fatty acids (%)	3953	0.206471	0.175	0.238	4575	0.0139539	-0.012	0.0399	4.63742e-24
faw6fa	Ratio of omega-6 fatty acids to total fatty acids (%)	3953	0.348189	0.217	0.48	4575	-0.0167328	-0.144	0.11	3.25011e-05
pufafa	Ratio of polyunsaturated fatty acids to total fatty acids (%)	3953	0.554671	0.409	0.7	4575	-0.00294669	-0.139	0.133	4.15748e-09
mufafa	Ratio of monounsaturated fatty acids to total fatty acids (%)	3953	-0.855739	-1	-0.711	4575	0.109762	-0.0122	0.232	6.30334e-26
sfafa	Ratio of saturated fatty acids to total fatty acids (%)	3953	0.301126	0.205	0.397	4575	-0.106818	-0.195	-0.0183	5.41416e-10
glc	Glucose (mmol/l)	3971	0.0241804	-0.00398	0.0523	4592	-0.028027	-0.0588	0.00276	0.0590057
lac	Lactate (mmol/l)	3978	-0.0583893	-0.0914	-0.0254	4600	-0.028595	-0.0567	-0.000511	0.284151
pyr	Pyruvate (mmol/l)	3976	-0.00284164	-0.00437	-0.00131	4595	-1.72e-05	-0.00126	0.00123	0.0062174
cit	Citrate (mmol/l)	3929	-0.00176629	-0.00281	-0.000724	4507	-0.0040856	-0.00506	-0.00311	0.0207975
glol	Pyruvate (mmol/l)	3974	-0.00244418	-0.00355	-0.00134	4598	-0.000788224	-0.00173	0.000154	0.00975836
ala	Alanine (mmol/l)	3970	0.000477713	-0.00263	0.00358	4591	-0.000547136	-0.00344	0.00235	0.69705
gln	Glutamine (mmol/l)	3981	-0.00395721	-0.00684	-0.00107	4604	-0.00767056	-0.0104	-0.00492	0.111896
gly	Glycine (mmol/l)	3975	-0.00262058	-0.00468	-0.000559	4599	-0.00351111	-0.00543	-0.00159	0.370448
his	Histidine (mmol/l)	3980	0.000207647	-0.000447	0.000862	4605	0.000156472	-0.000373	0.000686	0.957423
ile	Isoleucine (mmol/l)	3980	-0.000813502	-0.0015	-0.000129	4608	-0.000245086	-0.000846	0.000356	0.107858
leu	Leucine (mmol/l)	3980	-0.000154225	-0.000792	0.000484	4608	-0.000368371	-0.000934	0.000197	0.65761
val	Valine (mmol/l)	3978	0.00112393	-5.68e-05	0.0023	4602	-0.000625922	-0.00166	0.00041	0.0214007
phe	Phenylalanine (mmol/l)	3981	-0.000178441	-0.000915	0.000558	4609	-0.000415016	-0.00105	0.000223	0.3391
tyr	Tyrosine (mmol/l)	3975	0.00047483	0.000123	0.000827	4604	-0.000392616	-0.000715	-6.99e-05	0.000252467
ace	Acetate (mmol/l)	3979	0.000395123	1.33e-05	0.000777	4605	0.000346745	-1.01e-06	0.000695	0.329221
bohbut	3-hydroxybutyrate (mmol/l)	3981	-0.00372493	-0.0063	-0.00115	4608	-0.00429367	-0.00634	-0.00224	0.774593
crea	Creatinine (mmol/l)	3978	0.000352494	-5.09e-05	0.000756	4604	0.000376394	4.06e-05	0.000712	0.668211
alb	Albumin (signal area)	3982	-5.9e-05	-0.000439	0.000321	4609	-0.000310685	-0.000694	7.29e-05	0.464567
gp	Glycoprotein acetyls, mainly a1-acid glycoprotein (mmol/l)	3982	-0.0331256	-0.046	-0.0202	4609	-0.0125684	-0.024	-0.00118	0.00937608

## Sheet: Associations Parity
Table S7:Pregnancy metabolite concentration differences in original units between multiparous vs nulliparous. Results are adjusted for maternal age.
Metabolite	Metabolite Information	White European				South Asian				P-Interaction
		n	Effect Estimate	95% CI Lower	95% CI Upper	n	Effect Estimate	95% CI Lower	95% CI Upper
xxlvldlp	Concentration of chylomicrons and extremely large VLDL particles (mol/l)	3938	5.12e-12	-6.04e-13	1.09e-11	4531	-5.39e-12	-1.09e-11	8.2e-14	0.105074
xxlvldll	Total lipids in chylomicrons and extremely large VLDL (mmol/l)	3938	0.00113524	-0.000108	0.00238	4531	-0.00114949	-0.00234	3.96e-05	0.104304
xxlvldlpl	Phospholipids in chylomicrons and extremely large VLDL (mmol/l)	3938	0.000140177	-1.92e-05	0.0003	4531	-0.000153641	-0.000306	-9.02e-07	0.0931103
xxlvldlc	Total cholesterol in chylomicrons and extremely large VLDL (mmol/l)	3938	0.000289683	3.41e-05	0.000545	4531	-0.000188569	-0.000437	5.94e-05	0.083979
xxlvldlce	Cholesterol esters in chylomicrons and extremely large VLDL (mmol/l)	3938	0.000173298	2.56e-05	0.000321	4531	-0.000109838	-0.000254	3.46e-05	0.0538402
xxlvldlfc	Free cholesterol in chylomicrons and extremely large VLDL (mmol/l)	3938	0.000116374	3.91e-06	0.000229	4531	-7.88e-05	-0.000187	2.97e-05	0.164684
xxlvldltg	Triglycerides in chylomicrons and extremely large VLDL (mmol/l)	3938	0.000705239	-0.000127	0.00154	4531	-0.000807063	-0.0016	-1.41e-05	0.115803
xlvldlp	Concentration of very large VLDL particles (mol/l)	3938	5.36e-11	1.45e-11	9.26e-11	4531	-2.22e-11	-5.88e-11	1.45e-11	0.132243
xlvldll	Total lipids in very large VLDL (mmol/l)	3938	0.00518341	0.00138	0.00899	4531	-0.00219642	-0.00577	0.00138	0.128936
xlvldlpl	Phospholipids in very large VLDL (mmol/l)	3938	0.000870922	0.000232	0.00151	4531	-0.000422474	-0.00102	0.000179	0.0822945
xlvldlc	Total cholesterol in very large VLDL (mmol/l)	3938	0.000972308	0.000219	0.00173	4531	-0.000460634	-0.00118	0.00026	0.119293
xlvldlce	Cholesterol esters in very large VLDL (mmol/l)	3938	0.000564706	0.000158	0.000972	4531	-0.000218966	-0.000608	0.00017	0.123209
xlvldlfc	Free cholesterol in very large VLDL (mmol/l)	3938	0.000407881	6e-05	0.000756	4531	-0.000241629	-0.000574	9.12e-05	0.116035
xlvldltg	Triglycerides in very large VLDL (mmol/l)	3938	0.00334065	0.000916	0.00577	4531	-0.0013139	-0.00358	0.000953	0.149901
lvldlp	Concentration of large VLDL particles (mol/l)	3938	3.69e-10	1.33e-10	6.05e-10	4531	-1.19e-10	-3.39e-10	1.02e-10	0.113068
lvldll	Total lipids in large VLDL (mmol/l)	3938	0.0213829	0.00767	0.0351	4531	-0.00687229	-0.0197	0.00594	0.11279
lvldlpl	Phospholipids in large VLDL (mmol/l)	3938	0.00402073	0.0015	0.00654	4531	-0.00130827	-0.00366	0.00105	0.089084
lvldlc	Total cholesterol in large VLDL (mmol/l)	3938	0.00491454	0.00178	0.00805	4531	-0.00144436	-0.0044	0.00151	0.11848
lvldlce	Cholesterol esters in large VLDL (mmol/l)	3938	0.00259545	0.00106	0.00413	4531	-0.000601043	-0.00205	0.000845	0.116233
lvldlfc	Free cholesterol in large VLDL (mmol/l)	3938	0.00231863	0.000709	0.00393	4531	-0.000843051	-0.00236	0.000678	0.123635
lvldltg	Triglycerides in large VLDL (mmol/l)	3938	0.0124501	0.00437	0.0205	4531	-0.00412119	-0.0116	0.00341	0.119925
mvldlp	Concentration of medium VLDL particles (mol/l)	3938	1.12e-09	5.05e-10	1.74e-09	4531	-2.95e-10	-8.67e-10	2.77e-10	0.0632457
mvldll	Total lipids in medium VLDL (mmol/l)	3938	0.0374259	0.0168	0.058	4531	-0.00990678	-0.029	0.00921	0.0601937
mvldlpl	Phospholipids in medium VLDL (mmol/l)	3938	0.00734832	0.00336	0.0113	4531	-0.00201421	-0.00571	0.00169	0.0477009
mvldlc	Total cholesterol in medium VLDL (mmol/l)	3938	0.00972274	0.00425	0.0152	4531	-0.00282638	-0.00798	0.00233	0.0365649
mvldlce	Cholesterol esters in medium VLDL (mmol/l)	3938	0.00507601	0.00217	0.00798	4531	-0.00162402	-0.00438	0.00113	0.0214203
mvldlfc	Free cholesterol in medium VLDL (mmol/l)	3938	0.00464594	0.00199	0.0073	4531	-0.00120356	-0.0037	0.00129	0.0741085
mvldltg	Triglycerides in medium VLDL (mmol/l)	3938	0.0203595	0.00904	0.0317	4531	-0.00506362	-0.0155	0.00537	0.0869826
svldlp	Concentration of small VLDL particles (mol/l)	3938	1.72e-09	9.63e-10	2.48e-09	4531	-2.18e-10	-9.23e-10	4.87e-10	0.0259037
svldll	Total lipids in small VLDL (mmol/l)	3938	0.0336218	0.0189	0.0484	4531	-0.00446066	-0.0182	0.00928	0.0209262
svldlpl	Phospholipids in small VLDL (mmol/l)	3938	0.00692682	0.00389	0.00996	4531	-0.000728438	-0.00355	0.00209	0.0291768
svldlc	Total cholesterol in small VLDL (mmol/l)	3938	0.0124321	0.00685	0.018	4531	-0.00236735	-0.0077	0.00297	0.00471322
svldlce	Cholesterol esters in small VLDL (mmol/l)	3938	0.00786826	0.00421	0.0115	4531	-0.00173209	-0.00529	0.00183	0.00274676
svldlfc	Free cholesterol in small VLDL (mmol/l)	3938	0.00456736	0.00248	0.00666	4531	-0.000635075	-0.00261	0.00134	0.0225465
svldltg	Triglycerides in small VLDL (mmol/l)	3938	0.0142575	0.00754	0.021	4531	-0.00136205	-0.00759	0.00486	0.0864088
xsvldlp	Concentration of very small VLDL particles (mol/l)	3938	1.66e-09	8.09e-10	2.52e-09	4531	-4.79e-10	-1.32e-09	3.67e-10	0.00289225
xsvldll	Total lipids in very small VLDL (mmol/l)	3938	0.0201148	0.00929	0.0309	4531	-0.00658452	-0.0173	0.00416	0.00258107
xsvldlpl	Phospholipids in very small VLDL (mmol/l)	3938	0.00476692	0.0013	0.00823	4531	-0.003268	-0.00678	0.000241	0.00133093
xsvldlc	Total cholesterol in very small VLDL (mmol/l)	3938	0.008529	0.00329	0.0138	4531	-0.00340785	-0.0087	0.00188	0.00287231
xsvldlce	Cholesterol esters in very small VLDL (mmol/l)	3938	0.00594939	0.00239	0.00951	4531	-0.00205036	-0.00566	0.00156	0.00349877
xsvldlfc	Free cholesterol in very small VLDL (mmol/l)	3938	0.00258114	0.000871	0.00429	4531	-0.00135822	-0.00307	0.000353	0.00221856
xsvldltg	Triglycerides in very small VLDL (mmol/l)	3938	0.00682233	0.00402	0.00963	4531	9.11e-05	-0.00262	0.0028	0.0420571
idlp	Concentration of IDL particles (mol/l)	3934	2.04e-09	-2.35e-10	4.31e-09	4531	-2.5e-09	-4.82e-09	-1.92e-10	0.00214232
idll	Total lipids in IDL (mmol/l)	3934	0.0186733	-0.00452	0.0419	4531	-0.0264849	-0.0501	-0.00283	0.00216135
idlpl	Phospholipids in IDL (mmol/l)	3938	0.00416207	-0.00178	0.0101	4531	-0.00666724	-0.0127	-0.000599	0.00258302
idlc	Total cholesterol in IDL (mmol/l)	3938	0.00878212	-0.00651	0.0241	4531	-0.0192364	-0.0347	-0.00373	0.00207306
idlce	Cholesterol esters in IDL (mmol/l)	3938	0.00705131	-0.00382	0.0179	4531	-0.0138741	-0.0249	-0.00289	0.00168998
idlfc	Free cholesterol in IDL (mmol/l)	3938	0.00172609	-0.00274	0.0062	4531	-0.00535686	-0.00993	-0.000787	0.00373322
idltg	Triglycerides in IDL (mmol/l)	3938	0.00544803	0.00267	0.00823	4531	-0.000575671	-0.00337	0.00221	0.0230536
lldlp	Concentration of large LDL particles (mol/l)	3938	2.84e-09	-1.15e-09	6.83e-09	4531	-5.11e-09	-9.14e-09	-1.08e-09	0.00146158
lldll	Total lipids in large LDL (mmol/l)	3938	0.0188233	-0.00965	0.0473	4531	-0.0371054	-0.0659	-0.00829	0.00145118
lldlpl	Phospholipids in large LDL (mmol/l)	3938	0.00345778	-0.00237	0.00929	4531	-0.00780047	-0.0137	-0.0019	0.00137886
lldlc	Total cholesterol in large LDL (mmol/l)	3938	0.0116612	-0.00895	0.0323	4531	-0.0282544	-0.0492	-0.00733	0.00132409
lldlce	Cholesterol esters in large LDL (mmol/l)	3938	0.00975074	-0.00584	0.0253	4531	-0.0217322	-0.0375	-0.00593	0.00106428
lldlfc	Free cholesterol in large LDL (mmol/l)	3938	0.00193023	-0.00312	0.00698	4531	-0.00654219	-0.0117	-0.00139	0.00261223
lldltg	Triglycerides in large LDL (mmol/l)	3938	0.0036844	0.00117	0.0062	4531	-0.00101432	-0.00358	0.00155	0.0252737
mldlp	Concentration of medium LDL particles (mol/l)	3938	2.3e-09	-1.1e-09	5.7e-09	4531	-4.84e-09	-8.26e-09	-1.41e-09	0.000914051
mldll	Total lipids in medium LDL (mmol/l)	3938	0.0108663	-0.0063	0.028	4531	-0.0249004	-0.0422	-0.00759	0.000889683
mldlpl	Phospholipids in medium LDL (mmol/l)	3938	0.00219264	-0.00115	0.00554	4531	-0.00486588	-0.0082	-0.00154	0.000975569
mldlc	Total cholesterol in medium LDL (mmol/l)	3938	0.00696394	-0.00588	0.0198	4531	-0.019422	-0.0324	-0.0064	0.00081715
mldlce	Cholesterol esters in medium LDL (mmol/l)	3938	0.00622307	-0.00421	0.0167	4531	-0.0155744	-0.0262	-0.00497	0.000768501
mldlfc	Free cholesterol in medium LDL (mmol/l)	3938	0.000744427	-0.00169	0.00318	4531	-0.00384964	-0.0063	-0.0014	0.0012018
mldltg	Triglycerides in medium LDL (mmol/l)	3938	0.00171344	0.000443	0.00298	4531	-0.000610408	-0.00191	0.000693	0.0206874
sldlp	Concentration of small LDL particles (mol/l)	3938	1.82e-09	-1.94e-09	5.59e-09	4531	-5.84e-09	-9.64e-09	-2.05e-09	0.000906852
sldll	Total lipids in small LDL (mmol/l)	3938	0.00456237	-0.00601	0.0151	4531	-0.0166907	-0.0274	-0.00603	0.000899589
sldlpl	Phospholipids in small LDL (mmol/l)	3938	0.000363123	-0.00186	0.00258	4531	-0.00379679	-0.00603	-0.00157	0.00132359
sldlc	Total cholesterol in small LDL (mmol/l)	3938	0.00294971	-0.00487	0.0108	4531	-0.0124717	-0.0204	-0.00454	0.000883753
sldlce	Cholesterol esters in small LDL (mmol/l)	3938	0.00289062	-0.00346	0.00924	4531	-0.00982631	-0.0163	-0.00336	0.000875633
sldlfc	Free cholesterol in small LDL (mmol/l)	3938	5.93e-05	-0.00143	0.00155	4531	-0.00264674	-0.00415	-0.00114	0.0012095
sldltg	Triglycerides in small LDL (mmol/l)	3938	0.00124954	0.000413	0.00209	4531	-0.000422275	-0.00126	0.00042	0.0226621
xlhdlp	Concentration of very large HDL particles (mol/l)	3938	-3.22e-08	-4.69e-08	-1.75e-08	4531	-8.33e-09	-2.39e-08	7.24e-09	0.797813
xlhdll	Total lipids in very large HDL (mmol/l)	3938	-0.0328194	-0.0477	-0.018	4531	-0.0086264	-0.0244	0.00712	0.795386
xlhdlpl	Phospholipids in very large HDL (mmol/l)	3938	-0.0187356	-0.0267	-0.0108	4531	-0.00361441	-0.0119	0.00471	0.622004
xlhdlc	Total cholesterol in very large HDL (mmol/l)	3938	-0.0140492	-0.0207	-0.00735	4531	-0.00492876	-0.012	0.00217	0.971078
xlhdlce	Cholesterol esters in very large HDL (mmol/l)	3938	-0.00951919	-0.0143	-0.00473	4531	-0.00373895	-0.00881	0.00133	0.899943
xlhdlfc	Free cholesterol in very large HDL (mmol/l)	3938	-0.00452938	-0.00646	-0.0026	4531	-0.0011907	-0.00325	0.000868	0.66378
xlhdltg	Triglycerides in very large HDL (mmol/l)	3938	-3.49e-05	-0.000672	0.000602	4531	-8.16e-05	-0.000769	0.000605	0.662194
lhdlp	Concentration of large HDL particles (mol/l)	3938	-9.84e-08	-1.34e-07	-6.26e-08	4531	-1.77e-08	-5.53e-08	1.99e-08	0.440893
lhdll	Total lipids in large HDL (mmol/l)	3938	-0.0636864	-0.0866	-0.0407	4531	-0.0114727	-0.0355	0.0126	0.427957
lhdlpl	Phospholipids in large HDL (mmol/l)	3938	-0.027525	-0.0376	-0.0174	4531	-0.00587789	-0.0165	0.00475	0.559881
lhdlc	Total cholesterol in large HDL (mmol/l)	3938	-0.0352264	-0.0475	-0.023	4531	-0.0058704	-0.0186	0.00685	0.332643
lhdlce	Cholesterol esters in large HDL (mmol/l)	3938	-0.0267579	-0.0361	-0.0174	4531	-0.00437639	-0.0141	0.00531	0.328102
lhdlfc	Free cholesterol in large HDL (mmol/l)	3938	-0.00847132	-0.0114	-0.00554	4531	-0.00149578	-0.00454	0.00155	0.348062
lhdltg	Triglycerides in large HDL (mmol/l)	3938	-0.000927712	-0.00191	5.34e-05	4531	0.000274016	-0.000817	0.00137	0.644646
mhdlp	Concentration of medium HDL particles (mol/l)	3938	-5.83e-08	-8.7e-08	-2.96e-08	4531	-2.12e-08	-5.14e-08	9.08e-09	0.750549
mhdll	Total lipids in medium HDL (mmol/l)	3938	-0.026156	-0.0387	-0.0136	4531	-0.00945919	-0.0226	0.00371	0.742381
mhdlpl	Phospholipids in medium HDL (mmol/l)	3938	-0.0111155	-0.0166	-0.00562	4531	-0.00394768	-0.00978	0.00189	0.735933
mhdlc	Total cholesterol in medium HDL (mmol/l)	3938	-0.0164171	-0.0235	-0.00933	4531	-0.00585684	-0.0132	0.0015	0.701468
mhdlce	Cholesterol esters in medium HDL (mmol/l)	3938	-0.0132283	-0.0189	-0.00757	4531	-0.00464928	-0.0105	0.0012	0.673166
mhdlfc	Free cholesterol in medium HDL (mmol/l)	3938	-0.00318881	-0.00465	-0.00173	4531	-0.00121037	-0.00275	0.000326	0.821733
mhdltg	Triglycerides in medium HDL (mmol/l)	3938	0.00137906	0.000543	0.00222	4531	0.000346407	-0.000455	0.00115	0.570778
shdlp	Concentration of small HDL particles (mol/l)	3938	-2.26e-08	-6.4e-08	1.87e-08	4531	-2.35e-08	-6.53e-08	1.82e-08	0.781189
shdll	Total lipids in small HDL (mmol/l)	3938	-0.0058904	-0.0151	0.0033	4531	-0.00574867	-0.015	0.00354	0.754961
shdlpl	Phospholipids in small HDL (mmol/l)	3938	-0.00650387	-0.0126	-0.000379	4531	-0.00052986	-0.00691	0.00585	0.246929
shdlc	Total cholesterol in small HDL (mmol/l)	3938	-0.00179345	-0.00618	0.00259	4531	-0.00569296	-0.0101	-0.00129	0.0358414
shdlce	Cholesterol esters in small HDL (mmol/l)	3938	-0.000406953	-0.00431	0.0035	4531	-0.00528723	-0.00924	-0.00134	0.00973151
shdlfc	Free cholesterol in small HDL (mmol/l)	3938	-0.00138364	-0.00245	-0.000316	4531	-0.000407103	-0.00154	0.000723	0.399194
shdltg	Triglycerides in small HDL (mmol/l)	3938	0.00239758	0.00134	0.00345	4531	0.000482203	-0.000545	0.00151	0.390819
vldld	Mean diameter for VLDL particles (nm)	3934	0.0762942	0.0111	0.142	4531	0.0173011	-0.0506	0.0852	0.562112
ldld	Mean diameter for LDL particles (nm)	3934	0.0073435	0.00361	0.0111	4531	0.0122949	0.00792	0.0167	0.0148309
hdld	Mean diameter for HDL particles (nm)	3934	-0.0277618	-0.0411	-0.0144	4531	-0.000761667	-0.0147	0.0132	0.486273
serumc	Serum total cholesterol (mmol/l)	3934	0.000831237	-0.075	0.0766	4531	-0.112737	-0.191	-0.0342	0.00337902
vldlc	Total cholesterol in VLDL (mmol/l)	3934	0.0370584	0.0183	0.0559	4531	-0.0106527	-0.0287	0.00737	0.00832927
remnantc	Remnant cholesterol (non-HDL, non-LDL -cholesterol) (mmol/l)	3934	0.0460039	0.0146	0.0775	4531	-0.029889	-0.0609	0.0011	0.00210254
ldlc	Total cholesterol in LDL (mmol/l)	3934	0.022007	-0.019	0.063	4531	-0.0601148	-0.102	-0.0183	0.00102706
hdlc	Total cholesterol in HDL (mmol/l)	3934	-0.0672034	-0.0908	-0.0436	4531	-0.022716	-0.048	0.00253	0.81585
hdl2c	Total cholesterol in HDL2 (mmol/l)	3934	-0.0631139	-0.0846	-0.0416	4531	-0.0195023	-0.0423	0.00332	0.695402
hdl3c	Total cholesterol in HDL3 (mmol/l)	3934	-0.00409171	-0.00683	-0.00135	4531	-0.00321472	-0.00625	-0.000182	0.299603
estc	Esterified cholesterol (mmol/l)	3921	-0.00368607	-0.0569	0.0495	4514	-0.0797792	-0.135	-0.0249	0.00344375
freec	Free cholesterol (mmol/l)	3921	0.0083991	-0.0136	0.0304	4514	-0.0256501	-0.0484	-0.00294	0.00473592
serumtg	Serum total triglycerides (mmol/l)	3934	0.0731037	0.0336	0.113	4531	-0.0144876	-0.0521	0.0231	0.0674674
vldltg	Triglycerides in VLDL (mmol/l)	3934	0.0581559	0.0264	0.0899	4531	-0.0126232	-0.0422	0.0169	0.0881192
ldltg	Triglycerides in LDL (mmol/l)	3934	0.00670296	0.00214	0.0113	4531	-0.00198148	-0.00667	0.0027	0.0238157
hdltg	Triglycerides in HDL (mmol/l)	3934	0.00276386	7.29e-05	0.00545	4531	0.000692373	-0.00218	0.00356	0.61031
totpg	Total phosphoglycerides (mmol/l)	3921	0.0080946	-0.0172	0.0334	4514	-0.0214198	-0.0487	0.00588	0.0169396
pc	Phosphatidylcholine and other cholines (mmol/l)	3920	0.0110892	-0.0188	0.041	4513	-0.0319996	-0.0631	-0.000884	0.00858279
sm	Sphingomyelins (mmol/l)	3920	-0.000293837	-0.00588	0.0053	4513	-0.00628653	-0.0122	-0.00036	0.00627162
totcho	Total cholines (mmol/l)	3920	0.00630306	-0.0248	0.0374	4513	-0.0302327	-0.0635	0.003	0.0130718
apoa1	Apolipoprotein A-I (g/l)	3934	-0.0330636	-0.0468	-0.0193	4531	-0.0198286	-0.035	-0.00463	0.392379
apob	Apolipoprotein B (g/l)	3934	0.0216287	0.00621	0.0371	4531	-0.0168989	-0.032	-0.00185	0.0013718
apobapoa1	Ratio of apolipoprotein B to apolipoprotein A-I	3934	0.0208464	0.0126	0.029	4531	-0.00431897	-0.0123	0.00365	0.00434185
totfa	Total fatty acids (mmol/l)	3907	0.241144	0.0591	0.423	4495	-0.0538096	-0.24	0.132	0.014991
unsat	Estimated degree of unsaturation	3907	-0.00552679	-0.00833	-0.00272	4495	-0.00116692	-0.0041	0.00176	0.657898
dha	22:6, docosahexaenoic acid (mmol/l)	3907	-0.00649967	-0.00923	-0.00377	4495	-0.000881251	-0.00375	0.00199	0.515572
la	18:2, linoleic acid (mmol/l)	3907	0.0567855	0.00902	0.105	4495	0.00594266	-0.0477	0.0596	0.0848409
faw3	Omega-3 fatty acids (mmol/l)	3907	-0.0174564	-0.0241	-0.0108	4495	-0.00429683	-0.0111	0.00252	0.696164
faw6	Omega-6 fatty acids (mmol/l)	3907	0.0576157	0.00427	0.111	4495	-0.00346036	-0.062	0.0551	0.0517447
pufa	Polyunsaturated fatty acids (mmol/l)	3907	0.0401697	-0.0182	0.0985	4495	-0.00776024	-0.0715	0.056	0.0817753
mufa	Monounsaturated fatty acids; 16:1, 18:1 (mmol/l)	3907	0.145235	0.0778	0.213	4495	-0.0226644	-0.0843	0.039	0.0010084
sfa	Saturated fatty acids (mmol/l)	3907	0.0558652	-0.0107	0.122	4495	-0.0231673	-0.0947	0.0483	0.0615992
dhafa	Ratio of 22:6 docosahexaenoic acid to total fatty acids (%)	3907	-0.0641651	-0.079	-0.0493	4495	-0.000375033	-0.0153	0.0146	0.000171274
lafa	Ratio of 18:2 linoleic acid to total fatty acids (%)	3907	-0.0512442	-0.203	0.101	4495	0.120423	-0.0613	0.302	0.452523
faw3fa	Ratio of omega-3 fatty acids to total fatty acids (%)	3907	-0.159035	-0.191	-0.127	4495	-0.0159639	-0.0464	0.0145	0.000412329
faw6fa	Ratio of omega-6 fatty acids to total fatty acids (%)	3907	-0.0914525	-0.223	0.0402	4495	0.0746762	-0.0731	0.222	0.481267
pufafa	Ratio of polyunsaturated fatty acids to total fatty acids (%)	3907	-0.250392	-0.396	-0.104	4495	0.0587146	-0.0994	0.217	0.171218
mufafa	Ratio of monounsaturated fatty acids to total fatty acids (%)	3907	0.446552	0.3	0.593	4495	-0.0336195	-0.175	0.107	0.00605298
sfafa	Ratio of saturated fatty acids to total fatty acids (%)	3907	-0.196058	-0.292	-0.1	4495	-0.0249268	-0.128	0.0781	0.0609797
glc	Glucose (mmol/l)	3926	-0.00239535	-0.0303	0.0255	4512	0.0325542	-0.00337	0.0685	0.0108485
lac	Lactate (mmol/l)	3932	-0.00778632	-0.0406	0.025	4521	-0.0777371	-0.11	-0.0452	0.00118427
pyr	Pyruvate (mmol/l)	3930	-0.000599762	-0.00212	0.000924	4516	-0.00520034	-0.00664	-0.00376	5.92258e-05
cit	Citrate (mmol/l)	3884	0.00296027	0.00193	0.00399	4425	0.00211785	0.000977	0.00326	0.236905
glol	Pyruvate (mmol/l)	3928	0.00064325	-0.000464	0.00175	4519	-0.00307448	-0.00417	-0.00198	0.00112702
ala	Alanine (mmol/l)	3924	-0.00246902	-0.00556	0.000619	4512	-0.00931742	-0.0127	-0.00596	0.0143171
gln	Glutamine (mmol/l)	3934	0.007303	0.00445	0.0102	4525	0.00804393	0.00484	0.0112	0.305784
gly	Glycine (mmol/l)	3928	0.00361217	0.00157	0.00565	4518	0.002171	-6.96e-05	0.00441	0.157614
his	Histidine (mmol/l)	3933	0.000592635	-5.72e-05	0.00124	4526	-3.35e-05	-0.000649	0.000582	0.206633
ile	Isoleucine (mmol/l)	3933	-0.00031273	-0.000994	0.000368	4529	-0.0011594	-0.00186	-0.000464	0.599536
leu	Leucine (mmol/l)	3933	-0.000946039	-0.00158	-0.000314	4529	-0.00162026	-0.00228	-0.000963	0.256734
val	Valine (mmol/l)	3931	-0.00342117	-0.00459	-0.00225	4523	-0.00317558	-0.00438	-0.00197	0.962944
phe	Phenylalanine (mmol/l)	3934	-0.00194653	-0.00267	-0.00122	4530	-0.00282843	-0.00357	-0.00209	0.0131615
tyr	Tyrosine (mmol/l)	3928	-0.000298378	-0.000648	5.08e-05	4525	-0.000140856	-0.000517	0.000235	0.760139
ace	Acetate (mmol/l)	3932	-0.000532538	-0.000911	-0.000154	4526	-0.000385276	-0.00079	1.91e-05	0.170165
bohbut	3-hydroxybutyrate (mmol/l)	3935	0.00209548	-0.000485	0.00468	4529	-0.000225885	-0.00262	0.00217	0.374689
crea	Creatinine (mmol/l)	3932	-0.000438649	-0.000838	-3.89e-05	4525	-0.000478064	-0.000868	-8.82e-05	0.503467
alb	Albumin (signal area)	3935	-0.000546737	-0.000919	-0.000174	4530	-0.00154372	-0.00199	-0.0011	0.00969186
gp	Glycoprotein acetyls, mainly a1-acid glycoprotein (mmol/l)	3935	0.0241539	0.0113	0.037	4530	-0.00186784	-0.0151	0.0114	0.0719658

## Sheet: Associations Height
Table S8: Pregnancy metabolite concentration differences in original units per 1-SD higher maternal height. Model 1: age-adjusted, model 2: age-, parity-, and education-adjusted. 1SD height = 6.2 and 5.8 cm for White European and South Asian women respectively.
Metabolite	Metabolite Information	White European - Model 1				South Asian - Model 1				P-Interaction	White European - Model 2				South Asian - Model 2				P-Interaction
		n	Effect Estimate	95% CI Lower	95% CI Upper	n	Effect Estimate	95% CI Lower	95% CI Upper		n	Effect Estimate	95% CI Lower	95% CI Upper	n	Effect Estimate	95% CI Lower	95% CI Upper
xxlvldlp	Concentration of chylomicrons and extremely large VLDL particles (mol/l)	4015	-7.67e-13	-1.2e-12	-3.39e-13	4586	-2.23e-13	-6.3e-13	1.83e-13	0.0749723	3797	-7.37e-13	-1.18e-12	-2.93e-13	4332	-2.71e-13	-6.89e-13	1.47e-13	0.0767042
xxlvldll	Total lipids in chylomicrons and extremely large VLDL (mmol/l)	4015	-0.000166868	-0.00026	-7.39e-05	4586	-4.93e-05	-0.000138	3.91e-05	0.0763842	3797	-0.000160086	-0.000256	-6.37e-05	4332	-5.98e-05	-0.000151	3.1e-05	0.0787166
xxlvldlpl	Phospholipids in chylomicrons and extremely large VLDL (mmol/l)	4015	-2.32e-05	-3.51e-05	-1.13e-05	4586	-7.78e-06	-1.91e-05	3.56e-06	0.0698128	3797	-2.24e-05	-3.47e-05	-1.01e-05	4332	-9.24e-06	-2.09e-05	2.43e-06	0.0710454
xxlvldlc	Total cholesterol in chylomicrons and extremely large VLDL (mmol/l)	4015	-3.25e-05	-5.16e-05	-1.33e-05	4586	-1.09e-05	-2.93e-05	7.54e-06	0.116977	3797	-3.04e-05	-5.02e-05	-1.05e-05	4332	-1.35e-05	-3.24e-05	5.44e-06	0.137396
xxlvldlce	Cholesterol esters in chylomicrons and extremely large VLDL (mmol/l)	4015	-1.64e-05	-2.75e-05	-5.28e-06	4586	-5.71e-06	-1.64e-05	5.02e-06	0.182163	3797	-1.48e-05	-2.64e-05	-3.34e-06	4332	-7.47e-06	-1.85e-05	3.56e-06	0.237415
xxlvldlfc	Free cholesterol in chylomicrons and extremely large VLDL (mmol/l)	4015	-1.61e-05	-2.45e-05	-7.69e-06	4586	-5.16e-06	-1.32e-05	2.89e-06	0.0702687	3797	-1.55e-05	-2.42e-05	-6.81e-06	4332	-6.03e-06	-1.43e-05	2.26e-06	0.067983
xxlvldltg	Triglycerides in chylomicrons and extremely large VLDL (mmol/l)	4015	-0.000111227	-0.000173	-4.9e-05	4586	-3.06e-05	-8.95e-05	2.83e-05	0.0690259	3797	-0.00010734	-0.000172	-4.29e-05	4332	-3.71e-05	-9.77e-05	2.35e-05	0.0680788
xlvldlp	Concentration of very large VLDL particles (mol/l)	4015	-5.89e-12	-8.8e-12	-2.97e-12	4586	-2.13e-12	-4.85e-12	5.88e-13	0.0705192	3797	-5.49e-12	-8.51e-12	-2.47e-12	4332	-2.31e-12	-5.11e-12	4.95e-13	0.0692113
xlvldll	Total lipids in very large VLDL (mmol/l)	4015	-0.000569858	-0.000854	-0.000286	4586	-0.000205667	-0.000471	5.97e-05	0.071721	3797	-0.000531593	-0.000826	-0.000237	4332	-0.000223743	-0.000497	4.95e-05	0.0710838
xlvldlpl	Phospholipids in very large VLDL (mmol/l)	4015	-9.9e-05	-0.000147	-5.12e-05	4586	-4.04e-05	-8.5e-05	4.25e-06	0.0843166	3797	-9.2e-05	-0.000142	-4.25e-05	4332	-4.46e-05	-9.06e-05	1.36e-06	0.0903607
xlvldlc	Total cholesterol in very large VLDL (mmol/l)	4015	-0.000101134	-0.000158	-4.47e-05	4586	-3.21e-05	-8.57e-05	2.14e-05	0.0877393	3797	-9.43e-05	-0.000153	-3.59e-05	4332	-3.73e-05	-9.24e-05	1.78e-05	0.0932542
xlvldlce	Cholesterol esters in very large VLDL (mmol/l)	4015	-5.16e-05	-8.21e-05	-2.11e-05	4586	-1.55e-05	-4.44e-05	1.35e-05	0.098958	3797	-4.75e-05	-7.91e-05	-1.59e-05	4332	-1.8e-05	-4.77e-05	1.18e-05	0.105345
xlvldlfc	Free cholesterol in very large VLDL (mmol/l)	4015	-4.95e-05	-7.55e-05	-2.35e-05	4586	-1.66e-05	-4.14e-05	8.07e-06	0.0772213	3797	-4.68e-05	-7.37e-05	-1.98e-05	4332	-1.94e-05	-4.48e-05	6.07e-06	0.0818866
xlvldltg	Triglycerides in very large VLDL (mmol/l)	4015	-0.000369784	-0.000551	-0.000189	4586	-0.00013323	-0.000301	3.5e-05	0.0658122	3797	-0.000345314	-0.000533	-0.000158	4332	-0.000141837	-0.000315	3.14e-05	0.0623223
lvldlp	Concentration of large VLDL particles (mol/l)	4015	-3.76e-11	-5.52e-11	-1.99e-11	4586	-1.62e-11	-3.25e-11	1.57e-13	0.0884602	3797	-3.44e-11	-5.27e-11	-1.61e-11	4332	-1.68e-11	-3.36e-11	3.73e-14	0.0893478
lvldll	Total lipids in large VLDL (mmol/l)	4015	-0.00218002	-0.0032	-0.00116	4586	-0.000938978	-0.00189	1.15e-05	0.0886333	3797	-0.00199732	-0.00306	-0.000937	4332	-0.000977648	-0.00196	1.43e-06	0.0901156
lvldlpl	Phospholipids in large VLDL (mmol/l)	4015	-0.000411459	-0.0006	-0.000223	4586	-0.000191297	-0.000366	-1.66e-05	0.100294	3797	-0.000375495	-0.00057	-0.000181	4332	-0.000200485	-0.000381	-2.05e-05	0.106477
lvldlc	Total cholesterol in large VLDL (mmol/l)	4015	-0.000481158	-0.000716	-0.000247	4586	-0.000201408	-0.000421	1.79e-05	0.0949132	3797	-0.000439672	-0.000682	-0.000197	4332	-0.000214798	-0.000441	1.1e-05	0.101709
lvldlce	Cholesterol esters in large VLDL (mmol/l)	4015	-0.000224183	-0.000339	-0.000109	4586	-9.52e-05	-0.000203	1.22e-05	0.11734	3797	-0.000201113	-0.00032	-8.2e-05	4332	-0.000100855	-0.000211	9.67e-06	0.129856
lvldlfc	Free cholesterol in large VLDL (mmol/l)	4015	-0.000256992	-0.000377	-0.000137	4586	-0.000106208	-0.000219	6.63e-06	0.0789161	3797	-0.000238585	-0.000363	-0.000114	4332	-0.000113917	-0.00023	2.33e-06	0.0816656
lvldltg	Triglycerides in large VLDL (mmol/l)	4015	-0.00128733	-0.00189	-0.000684	4586	-0.000546543	-0.0011	1.18e-05	0.0840588	3797	-0.00118207	-0.00181	-0.000557	4332	-0.000562617	-0.00114	1.26e-05	0.0824726
mvldlp	Concentration of medium VLDL particles (mol/l)	4015	-9.9e-11	-1.45e-10	-5.28e-11	4586	-5.16e-11	-9.41e-11	-9.21e-12	0.149975	3797	-8.81e-11	-1.36e-10	-4.02e-11	4332	-5.22e-11	-9.59e-11	-8.51e-12	0.15792
mvldll	Total lipids in medium VLDL (mmol/l)	4015	-0.00330949	-0.00485	-0.00177	4586	-0.00174094	-0.00316	-0.000324	0.153206	3797	-0.0029427	-0.00454	-0.00135	4332	-0.00176966	-0.00323	-0.000309	0.163875
mvldlpl	Phospholipids in medium VLDL (mmol/l)	4015	-0.000657626	-0.000956	-0.000359	4586	-0.000364874	-0.000639	-9.06e-05	0.168566	3797	-0.000583469	-0.000893	-0.000274	4332	-0.000372693	-0.000655	-9.01e-05	0.184637
mvldlc	Total cholesterol in medium VLDL (mmol/l)	4015	-0.000860358	-0.00127	-0.00045	4586	-0.000487755	-0.00087	-0.000106	0.203958	3797	-0.000758816	-0.00118	-0.000334	4332	-0.000518609	-0.000912	-0.000125	0.251787
mvldlce	Cholesterol esters in medium VLDL (mmol/l)	4015	-0.000424828	-0.000643	-0.000206	4586	-0.000260077	-0.000464	-5.58e-05	0.291688	3797	-0.000366815	-0.000593	-0.00014	4332	-0.000283876	-0.000494	-7.36e-05	0.391368
mvldlfc	Free cholesterol in medium VLDL (mmol/l)	4015	-0.000435483	-0.000634	-0.000237	4586	-0.00022763	-0.000413	-4.26e-05	0.143531	3797	-0.000391931	-0.000597	-0.000186	4332	-0.000234695	-0.000425	-4.4e-05	0.154638
mvldltg	Triglycerides in medium VLDL (mmol/l)	4015	-0.00179173	-0.00264	-0.000946	4586	-0.000888346	-0.00166	-0.000114	0.133151	3797	-0.00160062	-0.00248	-0.000726	4332	-0.000878365	-0.00168	-8.11e-05	0.129864
svldlp	Concentration of small VLDL particles (mol/l)	4015	-1.34e-10	-1.91e-10	-7.68e-11	4586	-9.3e-11	-1.45e-10	-4.08e-11	0.320289	3797	-1.14e-10	-1.73e-10	-5.54e-11	4332	-9.36e-11	-1.47e-10	-3.98e-11	0.377284
svldll	Total lipids in small VLDL (mmol/l)	4015	-0.00260436	-0.00371	-0.0015	4586	-0.00186189	-0.00288	-0.000845	0.353045	3797	-0.00221805	-0.00337	-0.00107	4332	-0.00188281	-0.00293	-0.000835	0.424537
svldlpl	Phospholipids in small VLDL (mmol/l)	4015	-0.00058738	-0.000815	-0.00036	4586	-0.00040389	-0.000612	-0.000195	0.260762	3797	-0.000508704	-0.000744	-0.000273	4332	-0.000405493	-0.000621	-0.00019	0.309469
svldlc	Total cholesterol in small VLDL (mmol/l)	4015	-0.000871497	-0.00129	-0.00045	4586	-0.000786887	-0.00118	-0.000393	0.792386	3797	-0.000705005	-0.00114	-0.000269	4332	-0.000822022	-0.00123	-0.000416	0.993383
svldlce	Cholesterol esters in small VLDL (mmol/l)	4015	-0.000484477	-0.000761	-0.000208	4586	-0.000509953	-0.000773	-0.000247	0.882424	3797	-0.000370221	-0.000657	-8.38e-05	4332	-0.000538789	-0.000809	-0.000268	0.63193
svldlfc	Free cholesterol in small VLDL (mmol/l)	4015	-0.000387103	-0.000544	-0.00023	4586	-0.000277003	-0.000423	-0.000131	0.330822	3797	-0.000334818	-0.000497	-0.000173	4332	-0.000283287	-0.000434	-0.000133	0.406351
svldltg	Triglycerides in small VLDL (mmol/l)	4015	-0.00114516	-0.00165	-0.000643	4586	-0.000671333	-0.00113	-0.00021	0.188673	3797	-0.00100399	-0.00152	-0.000484	4332	-0.00065552	-0.00113	-0.00018	0.191145
xsvldlp	Concentration of very small VLDL particles (mol/l)	4015	-1.2e-10	-1.85e-10	-5.58e-11	4586	-1.27e-10	-1.9e-10	-6.48e-11	0.874161	3797	-9.67e-11	-1.64e-10	-2.96e-11	4332	-1.35e-10	-2e-10	-7.11e-11	0.642261
xsvldll	Total lipids in very small VLDL (mmol/l)	4015	-0.00144746	-0.00227	-0.00063	4586	-0.00158794	-0.00238	-0.000795	0.802745	3797	-0.00115099	-0.002	-0.000303	4332	-0.00169848	-0.00251	-0.000883	0.568901
xsvldlpl	Phospholipids in very small VLDL (mmol/l)	4015	-0.000404433	-0.000666	-0.000143	4586	-0.000471917	-0.000731	-0.000213	0.724559	3797	-0.000317889	-0.000589	-4.65e-05	4332	-0.000521241	-0.000787	-0.000255	0.468807
xsvldlc	Total cholesterol in very small VLDL (mmol/l)	4015	-0.000535232	-0.000931	-0.000139	4586	-0.00072162	-0.00111	-0.000331	0.511634	3797	-0.000398366	-0.00081	1.29e-05	4332	-0.00078033	-0.00118	-0.000379	0.312579
xsvldlce	Cholesterol esters in very small VLDL (mmol/l)	4015	-0.000335733	-0.000605	-6.67e-05	4586	-0.000484361	-0.000751	-0.000217	0.441935	3797	-0.000241226	-0.000521	3.81e-05	4332	-0.000521269	-0.000796	-0.000247	0.26042
xsvldlfc	Free cholesterol in very small VLDL (mmol/l)	4015	-0.000199509	-0.000329	-7.02e-05	4586	-0.00023734	-0.000364	-0.000111	0.682476	3797	-0.000157133	-0.000291	-2.3e-05	4332	-0.000259179	-0.000389	-0.000129	0.452738
xsvldltg	Triglycerides in very small VLDL (mmol/l)	4015	-0.000507904	-0.000719	-0.000297	4586	-0.000394774	-0.000595	-0.000194	0.469859	3797	-0.000434788	-0.000653	-0.000217	4332	-0.000397245	-0.000604	-0.000191	0.537977
idlp	Concentration of IDL particles (mol/l)	4011	-2.37e-10	-4.09e-10	-6.55e-11	4585	-2.51e-10	-4.21e-10	-8.02e-11	0.927885	3793	-1.93e-10	-3.71e-10	-1.45e-11	4332	-2.97e-10	-4.72e-10	-1.22e-10	0.597615
idll	Total lipids in IDL (mmol/l)	4011	-0.00229202	-0.00405	-0.000538	4585	-0.00247478	-0.00422	-0.00073	0.90067	3793	-0.00185136	-0.00367	-3.11e-05	4332	-0.00295466	-0.00475	-0.00116	0.570305
idlpl	Phospholipids in IDL (mmol/l)	4015	-0.000527847	-0.000977	-7.86e-05	4586	-0.000631969	-0.00108	-0.000184	0.765477	3797	-0.00042077	-0.000887	4.54e-05	4332	-0.000741312	-0.0012	-0.000282	0.481635
idlc	Total cholesterol in IDL (mmol/l)	4015	-0.00136544	-0.00252	-0.00021	4586	-0.00151055	-0.00266	-0.000365	0.881051	3797	-0.00111397	-0.00231	8.53e-05	4332	-0.00179521	-0.00297	-0.000619	0.581349
idlce	Cholesterol esters in IDL (mmol/l)	4015	-0.00103976	-0.00186	-0.000219	4586	-0.00110085	-0.00191	-0.000289	0.935663	3797	-0.000853372	-0.00171	-8.88e-07	4332	-0.00129659	-0.00213	-0.000464	0.633321
idlfc	Free cholesterol in IDL (mmol/l)	4015	-0.000325147	-0.000663	1.26e-05	4586	-0.000409348	-0.000747	-7.17e-05	0.752422	3797	-0.000260203	-0.000611	9.02e-05	4332	-0.000498298	-0.000845	-0.000152	0.467567
idltg	Triglycerides in IDL (mmol/l)	4015	-0.000462089	-0.000672	-0.000253	4586	-0.000390773	-0.000596	-0.000185	0.648375	3797	-0.000399969	-0.000617	-0.000183	4332	-0.000418734	-0.000631	-0.000207	0.8173
lldlp	Concentration of large LDL particles (mol/l)	4015	-4.1e-10	-7.11e-10	-1.08e-10	4586	-4.15e-10	-7.13e-10	-1.17e-10	0.998886	3797	-3.38e-10	-6.51e-10	-2.54e-11	4332	-4.9e-10	-7.95e-10	-1.84e-10	0.687741
lldll	Total lipids in large LDL (mmol/l)	4015	-0.00279815	-0.00495	-0.000647	4586	-0.00289393	-0.00502	-0.000766	0.968718	3797	-0.00229428	-0.00453	-6.18e-05	4332	-0.0034283	-0.00561	-0.00125	0.658005
lldlpl	Phospholipids in large LDL (mmol/l)	4015	-0.000582151	-0.00102	-0.000142	4586	-0.000593741	-0.00103	-0.000158	0.990646	3797	-0.000480166	-0.000937	-2.32e-05	4332	-0.000701611	-0.00115	-0.000255	0.677613
lldlc	Total cholesterol in large LDL (mmol/l)	4015	-0.00181371	-0.00337	-0.000256	4586	-0.00198161	-0.00353	-0.000437	0.900779	3797	-0.0014554	-0.00307	0.000161	4332	-0.00236806	-0.00395	-0.000783	0.59399
lldlce	Cholesterol esters in large LDL (mmol/l)	4015	-0.00143854	-0.00262	-0.000261	4586	-0.0015307	-0.0027	-0.000364	0.932117	3797	-0.00115663	-0.00238	6.58e-05	4332	-0.00181906	-0.00302	-0.000622	0.623142
lldlfc	Free cholesterol in large LDL (mmol/l)	4015	-0.000375069	-0.000757	6.91e-06	4586	-0.000449708	-0.00083	-6.92e-05	0.809284	3797	-0.000298528	-0.000695	9.77e-05	4332	-0.000547763	-0.000938	-0.000158	0.513084
lldltg	Triglycerides in large LDL (mmol/l)	4015	-0.000401649	-0.000591	-0.000212	4586	-0.000318568	-0.000508	-0.000129	0.548455	3797	-0.000358021	-0.000555	-0.000161	4332	-0.000358715	-0.000554	-0.000164	0.749495
mldlp	Concentration of medium LDL particles (mol/l)	4015	-3.6e-10	-6.17e-10	-1.03e-10	4586	-3.44e-10	-5.97e-10	-9.09e-11	0.913316	3797	-2.97e-10	-5.64e-10	-3.06e-11	4332	-4.08e-10	-6.67e-10	-1.48e-10	0.767928
mldll	Total lipids in medium LDL (mmol/l)	4015	-0.00176337	-0.00306	-0.000467	4586	-0.00170305	-0.00298	-0.000425	0.930353	3797	-0.00145009	-0.0028	-0.000105	4332	-0.00202523	-0.00334	-0.000714	0.750744
mldlpl	Phospholipids in medium LDL (mmol/l)	4015	-0.000432345	-0.000685	-0.00018	4586	-0.000343227	-0.000589	-9.71e-05	0.606357	3797	-0.000373946	-0.000636	-0.000112	4332	-0.000405635	-0.000658	-0.000153	0.901328
mldlc	Total cholesterol in medium LDL (mmol/l)	4015	-0.00112438	-0.0021	-0.000154	4586	-0.00120907	-0.00217	-0.000248	0.923181	3797	-0.000890543	-0.0019	0.000117	4332	-0.00144601	-0.00243	-0.00046	0.613373
mldlce	Cholesterol esters in medium LDL (mmol/l)	4015	-0.000884559	-0.00167	-9.6e-05	4586	-0.00099949	-0.00178	-0.000217	0.858305	3797	-0.000686144	-0.0015	0.000132	4332	-0.00118757	-0.00199	-0.000385	0.556603
mldlfc	Free cholesterol in medium LDL (mmol/l)	4015	-0.000239781	-0.000424	-5.57e-05	4586	-0.000209145	-0.00039	-2.8e-05	0.794116	3797	-0.000204404	-0.000395	-1.35e-05	4332	-0.000258051	-0.000444	-7.24e-05	0.887996
mldltg	Triglycerides in medium LDL (mmol/l)	4015	-0.000207014	-0.000303	-0.000111	4586	-0.000150742	-0.000247	-5.47e-05	0.417745	3797	-0.000186014	-0.000285	-8.66e-05	4332	-0.000173591	-0.000273	-7.47e-05	0.611106
sldlp	Concentration of small LDL particles (mol/l)	4015	-4.15e-10	-7e-10	-1.3e-10	4586	-3.57e-10	-6.38e-10	-7.69e-11	0.758573	3797	-3.52e-10	-6.48e-10	-5.66e-11	4332	-4.32e-10	-7.2e-10	-1.45e-10	0.922448
sldll	Total lipids in small LDL (mmol/l)	4015	-0.00111939	-0.00192	-0.000321	4586	-0.000977648	-0.00176	-0.000191	0.784399	3797	-0.000946625	-0.00178	-0.000118	4332	-0.00118946	-0.002	-0.000382	0.893983
sldlpl	Phospholipids in small LDL (mmol/l)	4015	-0.000299273	-0.000467	-0.000131	4586	-0.00019128	-0.000356	-2.64e-05	0.353506	3797	-0.000272038	-0.000446	-9.8e-05	4332	-0.000239515	-0.000409	-7.05e-05	0.588837
sldlc	Total cholesterol in small LDL (mmol/l)	4015	-0.000667365	-0.00126	-7.68e-05	4586	-0.000688361	-0.00127	-0.000103	0.982922	3797	-0.000536254	-0.00115	7.62e-05	4332	-0.000840028	-0.00144	-0.00024	0.663051
sldlce	Cholesterol esters in small LDL (mmol/l)	4015	-0.0005144	-0.000994	-3.45e-05	4586	-0.000575412	-0.00105	-9.81e-05	0.881045	3797	-0.000401131	-0.000899	9.66e-05	4332	-0.00069459	-0.00118	-0.000205	0.571997
sldlfc	Free cholesterol in small LDL (mmol/l)	4015	-0.000152892	-0.000266	-4e-05	4586	-0.000112934	-0.000224	-1.67e-06	0.598892	3797	-0.000135064	-0.000252	-1.8e-05	4332	-0.000145408	-0.00026	-3.13e-05	0.898749
sldltg	Triglycerides in small LDL (mmol/l)	4015	-0.000153005	-0.000216	-9.01e-05	4586	-9.79e-05	-0.00016	-3.58e-05	0.226422	3797	-0.000138581	-0.000204	-7.33e-05	4332	-0.000109868	-0.000174	-4.58e-05	0.330284
xlhdlp	Concentration of very large HDL particles (mol/l)	4015	7.02e-10	-4.1e-10	1.81e-09	4586	1.18e-09	2.76e-11	2.33e-09	0.521163	3797	3.42e-10	-8.03e-10	1.49e-09	4332	7.22e-10	-4.57e-10	1.9e-09	0.720455
xlhdll	Total lipids in very large HDL (mmol/l)	4015	0.000709028	-0.000417	0.00183	4586	0.00120967	4.61e-05	0.00237	0.505878	3797	0.000341332	-0.000817	0.0015	4332	0.000748636	-0.000444	0.00194	0.700946
xlhdlpl	Phospholipids in very large HDL (mmol/l)	4015	0.000460771	-0.00014	0.00106	4586	0.000651426	3.6e-05	0.00127	0.618305	3797	0.000255937	-0.000362	0.000873	4332	0.000413646	-0.000217	0.00104	0.823762
xlhdlc	Total cholesterol in very large HDL (mmol/l)	4015	0.000274459	-0.000232	0.000781	4586	0.000558463	3.36e-05	0.00108	0.413188	3797	0.000115217	-0.000407	0.000638	4332	0.000350481	-0.000188	0.000889	0.588652
xlhdlce	Cholesterol esters in very large HDL (mmol/l)	4015	0.000201481	-0.000161	0.000564	4586	0.000383728	9.07e-06	0.000758	0.45942	3797	9.55e-05	-0.000278	0.000469	4332	0.000235246	-0.000149	0.000619	0.651677
xlhdlfc	Free cholesterol in very large HDL (mmol/l)	4015	7.32e-05	-7.33e-05	0.00022	4586	0.000174718	2.26e-05	0.000327	0.317739	3797	2e-05	-0.000131	0.000171	4332	0.000115243	-4.07e-05	0.000271	0.452099
xlhdltg	Triglycerides in very large HDL (mmol/l)	4015	-2.64e-05	-7.45e-05	2.17e-05	4586	-2.05e-07	-5.1e-05	5.06e-05	0.457793	3797	-3e-05	-7.99e-05	1.98e-05	4332	-1.55e-05	-6.78e-05	3.67e-05	0.610795
lhdlp	Concentration of large HDL particles (mol/l)	4015	1.49e-09	-1.23e-09	4.21e-09	4586	3e-09	2.2e-10	5.78e-09	0.407514	3797	3.49e-10	-2.44e-09	3.13e-09	4332	2.01e-09	-8.34e-10	4.86e-09	0.513886
lhdll	Total lipids in large HDL (mmol/l)	4015	0.001017	-0.000727	0.00276	4586	0.00196462	0.000187	0.00374	0.415042	3797	0.000278971	-0.00151	0.00206	4332	0.00133671	-0.000486	0.00316	0.52035
lhdlpl	Phospholipids in large HDL (mmol/l)	4015	0.000266692	-0.000502	0.00104	4586	0.000738442	-4.74e-05	0.00152	0.362153	3797	-4.16e-05	-0.000829	0.000746	4332	0.000462358	-0.000343	0.00127	0.467012
lhdlc	Total cholesterol in large HDL (mmol/l)	4015	0.000760837	-0.000169	0.00169	4586	0.00119978	0.000259	0.00214	0.47144	3797	0.000348187	-0.000604	0.0013	4332	0.00087486	-8.94e-05	0.00184	0.56933
lhdlce	Cholesterol esters in large HDL (mmol/l)	4015	0.000581941	-0.000125	0.00129	4586	0.000915391	0.0002	0.00163	0.472182	3797	0.000266831	-0.000458	0.000991	4332	0.000669609	-6.42e-05	0.0014	0.567772
lhdlfc	Free cholesterol in large HDL (mmol/l)	4015	0.000179104	-4.34e-05	0.000402	4586	0.000284624	5.97e-05	0.00051	0.46941	3797	8.15e-05	-0.000146	0.000309	4332	0.000205487	-2.52e-05	0.000436	0.574299
lhdltg	Triglycerides in large HDL (mmol/l)	4015	-1.17e-05	-8.59e-05	6.25e-05	4586	2.67e-05	-5.39e-05	0.000107	0.472627	3797	-2.87e-05	-0.000105	4.78e-05	4332	-5.11e-08	-8.29e-05	8.28e-05	0.637941
mhdlp	Concentration of medium HDL particles (mol/l)	4015	-2.99e-09	-5.17e-09	-8.13e-10	4586	1.95e-10	-2.05e-09	2.44e-09	0.0413932	3797	-3.69e-09	-5.94e-09	-1.45e-09	4332	-9.94e-11	-2.4e-09	2.2e-09	0.0348515
mhdll	Total lipids in medium HDL (mmol/l)	4015	-0.00123289	-0.00218	-0.000282	4586	0.000130558	-0.000847	0.00111	0.0450449	3797	-0.00154393	-0.00252	-0.000564	4332	2.49e-06	-0.000999	0.001	0.0380336
mhdlpl	Phospholipids in medium HDL (mmol/l)	4015	-0.000617989	-0.00103	-0.000201	4586	1e-05	-0.000423	0.000444	0.0367326	3797	-0.000754185	-0.00118	-0.000325	4332	-6.02e-05	-0.000504	0.000383	0.0327177
mhdlc	Total cholesterol in medium HDL (mmol/l)	4015	-0.00045045	-0.000989	8.84e-05	4586	0.000219573	-0.000327	0.000766	0.077875	3797	-0.000635993	-0.00119	-8.09e-05	4332	0.000162211	-0.000397	0.000722	0.0643774
mhdlce	Cholesterol esters in medium HDL (mmol/l)	4015	-0.000318581	-0.000749	0.000112	4586	0.000201779	-0.000233	0.000636	0.085563	3797	-0.000468232	-0.000912	-2.47e-05	4332	0.000162901	-0.000282	0.000608	0.0684817
mhdlfc	Free cholesterol in medium HDL (mmol/l)	4015	-0.000132025	-0.000243	-2.13e-05	4586	1.77e-05	-9.63e-05	0.000132	0.0580195	3797	-0.000167898	-0.000282	-5.39e-05	4332	-7.54e-07	-0.000118	0.000116	0.0551022
mhdltg	Triglycerides in medium HDL (mmol/l)	4015	-0.000164089	-0.000227	-0.000102	4586	-9.93e-05	-0.000159	-3.99e-05	0.15112	3797	-0.000153261	-0.000218	-8.85e-05	4332	-9.99e-05	-0.000161	-3.87e-05	0.150346
shdlp	Concentration of small HDL particles (mol/l)	4015	-6.73e-09	-9.85e-09	-3.61e-09	4586	-2.69e-09	-5.81e-09	4.3e-10	0.0715001	3797	-6.97e-09	-1.02e-08	-3.74e-09	4332	-2.53e-09	-5.72e-09	6.51e-10	0.0495164
shdll	Total lipids in small HDL (mmol/l)	4015	-0.00146206	-0.00216	-0.000768	4586	-0.000571102	-0.00127	0.000124	0.0733639	3797	-0.00152111	-0.00224	-0.000803	4332	-0.000541643	-0.00125	0.000167	0.0523626
shdlpl	Phospholipids in small HDL (mmol/l)	4015	-0.000616696	-0.00108	-0.000155	4586	-9.33e-05	-0.000569	0.000382	0.12119	3797	-0.000732193	-0.00121	-0.000253	4332	-3.64e-05	-0.000523	0.00045	0.0563133
shdlc	Total cholesterol in small HDL (mmol/l)	4015	-0.000658647	-0.000991	-0.000326	4586	-0.000353219	-0.000681	-2.51e-05	0.188566	3797	-0.000622504	-0.000965	-0.00028	4332	-0.000384069	-0.000719	-4.96e-05	0.268644
shdlce	Cholesterol esters in small HDL (mmol/l)	4015	-0.00053296	-0.000829	-0.000237	4586	-0.000340145	-0.000634	-4.65e-05	0.346615	3797	-0.000474887	-0.00078	-0.00017	4332	-0.000374777	-0.000674	-7.53e-05	0.534502
shdlfc	Free cholesterol in small HDL (mmol/l)	4015	-0.00012555	-0.000206	-4.49e-05	4586	-1.32e-05	-9.75e-05	7.11e-05	0.0578639	3797	-0.000147459	-0.000231	-6.4e-05	4332	-9.42e-06	-9.56e-05	7.67e-05	0.0281208
shdltg	Triglycerides in small HDL (mmol/l)	4015	-0.000185383	-0.000264	-0.000107	4586	-0.000122888	-0.000199	-4.68e-05	0.288052	3797	-0.000165442	-0.000247	-8.4e-05	4332	-0.000119403	-0.000198	-4.1e-05	0.268066
vldld	Mean diameter for VLDL particles (nm)	4011	-0.00736322	-0.0123	-0.00247	4585	-0.00358582	-0.00862	0.00145	0.321758	3793	-0.00674472	-0.0118	-0.00169	4332	-0.00338703	-0.00856	0.00179	0.278509
ldld	Mean diameter for LDL particles (nm)	4011	9.74e-05	-0.000184	0.000379	4585	-0.000240189	-0.000563	8.26e-05	0.115873	3793	0.00014423	-0.000148	0.000436	4332	-0.000180315	-0.000511	0.00015	0.117051
hdld	Mean diameter for HDL particles (nm)	4011	0.00141512	0.000407	0.00242	4585	0.00148767	0.000459	0.00252	0.871196	3793	0.00106928	3.29e-05	0.00211	4332	0.00109229	3.67e-05	0.00215	0.890279
serumc	Serum total cholesterol (mmol/l)	4011	-0.00767264	-0.0134	-0.00193	4585	-0.00577279	-0.0116	1.72e-05	0.622001	3793	-0.00688343	-0.0128	-0.00094	4332	-0.00783879	-0.0138	-0.00189	0.981411
vldlc	Total cholesterol in VLDL (mmol/l)	4011	-0.00285173	-0.00427	-0.00144	4585	-0.00220028	-0.00353	-0.000868	0.527759	3793	-0.00238472	-0.00385	-0.000917	4332	-0.00237944	-0.00375	-0.00101	0.710901
remnantc	Remnant cholesterol (non-HDL, non-LDL -cholesterol) (mmol/l)	4011	-0.00417862	-0.00655	-0.0018	4585	-0.003674	-0.00596	-0.00139	0.766222	3793	-0.00344793	-0.00591	-0.000983	4332	-0.00417358	-0.00653	-0.00182	0.938877
ldlc	Total cholesterol in LDL (mmol/l)	4011	-0.00351055	-0.00661	-0.000409	4585	-0.00379464	-0.00688	-0.000709	0.919259	3793	-0.00275658	-0.00597	0.000461	4332	-0.00465607	-0.00782	-0.00149	0.579867
hdlc	Total cholesterol in HDL (mmol/l)	4011	1.69e-05	-0.00178	0.00181	4585	0.00169556	-0.000168	0.00356	0.179495	3793	-0.00067876	-0.00252	0.00116	4332	0.000990032	-0.000923	0.0029	0.266779
hdl2c	Total cholesterol in HDL2 (mmol/l)	4011	0.000219166	-0.00142	0.00186	4585	0.00174349	5.81e-05	0.00343	0.178894	3793	-0.000442008	-0.00212	0.00123	4332	0.00113239	-0.000597	0.00286	0.25571
hdl3c	Total cholesterol in HDL3 (mmol/l)	4011	-0.000202618	-0.000411	6.12e-06	4585	-4.93e-05	-0.000273	0.000174	0.302894	3793	-0.000237237	-0.000452	-2.29e-05	4332	-0.000143491	-0.000373	8.62e-05	0.508305
estc	Esterified cholesterol (mmol/l)	3996	-0.00478236	-0.0088	-0.000764	4568	-0.00332774	-0.00738	0.000724	0.590292	3781	-0.00445627	-0.00863	-0.000285	4316	-0.00472488	-0.00888	-0.000567	0.890362
freec	Free cholesterol (mmol/l)	3996	-0.00255198	-0.00421	-0.000891	4568	-0.00179866	-0.00348	-0.000122	0.511974	3781	-0.00237593	-0.0041	-0.000649	4316	-0.00235459	-0.00408	-0.000633	0.781444
serumtg	Serum total triglycerides (mmol/l)	4011	-0.00676023	-0.00972	-0.0038	4585	-0.00376687	-0.00655	-0.000986	0.159625	3793	-0.00604511	-0.00911	-0.00298	4332	-0.00397897	-0.00685	-0.00111	0.189698
vldltg	Triglycerides in VLDL (mmol/l)	4011	-0.00517999	-0.00756	-0.0028	4585	-0.00262466	-0.00482	-0.000434	0.131854	3793	-0.00462591	-0.00708	-0.00217	4332	-0.00266875	-0.00493	-0.000411	0.138725
ldltg	Triglycerides in LDL (mmol/l)	4011	-0.000748529	-0.00109	-0.000404	4585	-0.00055842	-0.000903	-0.000213	0.44921	3793	-0.000665142	-0.00102	-0.000308	4332	-0.00064462	-0.001	-0.000289	0.670865
hdltg	Triglycerides in HDL (mmol/l)	4011	-0.000377844	-0.00058	-0.000176	4585	-0.000199166	-0.000411	1.3e-05	0.240357	3793	-0.000364837	-0.000574	-0.000155	4332	-0.000246408	-0.000465	-2.76e-05	0.322827
totpg	Total phosphoglycerides (mmol/l)	3996	-0.00376267	-0.00567	-0.00186	4568	-0.00244187	-0.00445	-0.000431	0.334443	3781	-0.00371826	-0.0057	-0.00174	4316	-0.00312088	-0.00519	-0.00105	0.48304
pc	Phosphatidylcholine and other cholines (mmol/l)	3995	-0.00460648	-0.00686	-0.00235	4567	-0.00272633	-0.00502	-0.000433	0.240105	3780	-0.00444926	-0.00679	-0.00211	4315	-0.00354046	-0.0059	-0.00118	0.400622
sm	Sphingomyelins (mmol/l)	3995	-0.000572873	-0.000995	-0.000151	4567	-0.000364304	-0.000802	7.36e-05	0.470986	3780	-0.000556593	-0.000995	-0.000118	4315	-0.000505038	-0.000954	-5.57e-05	0.704377
totcho	Total cholines (mmol/l)	3995	-0.00396734	-0.00631	-0.00162	4567	-0.00269883	-0.00515	-0.000249	0.442784	3780	-0.00391775	-0.00636	-0.00148	4315	-0.00355469	-0.00607	-0.00103	0.633392
apoa1	Apolipoprotein A-I (g/l)	4011	-0.000755947	-0.00181	0.000295	4585	0.000504865	-0.000616	0.00163	0.0938318	3793	-0.0010682	-0.00214	6.88e-06	4332	4.32e-05	-0.00111	0.00119	0.168123
apob	Apolipoprotein B (g/l)	4011	-0.00223465	-0.0034	-0.00107	4585	-0.00180595	-0.00292	-0.000695	0.602673	3793	-0.00187769	-0.00309	-0.00067	4332	-0.00204489	-0.00319	-0.000901	0.874818
apobapoa1	Ratio of apolipoprotein B to apolipoprotein A-I	4011	-0.000991996	-0.00161	-0.000372	4585	-0.00107374	-0.00166	-0.000485	0.818425	3793	-0.000711792	-0.00135	-7.1e-05	4332	-0.00105266	-0.00166	-0.000447	0.710733
totfa	Total fatty acids (mmol/l)	3983	-0.0303323	-0.044	-0.0166	4549	-0.0220251	-0.0357	-0.00832	0.39327	3768	-0.0281658	-0.0424	-0.014	4297	-0.0257042	-0.0398	-0.0116	0.556794
unsat	Estimated degree of unsaturation	3983	0.000239697	2.71e-05	0.000452	4549	-0.000102679	-0.000319	0.000113	0.0314356	3768	0.000204311	-1.26e-05	0.000421	4297	-0.000122187	-0.000345	0.000101	0.0270656
dha	22:6, docosahexaenoic acid (mmol/l)	3983	8.33e-05	-0.000123	0.00029	4549	-0.000246382	-0.000457	-3.6e-05	0.0344708	3768	1.59e-05	-0.000196	0.000228	4297	-0.000289986	-0.000506	-7.42e-05	0.0371781
la	18:2, linoleic acid (mmol/l)	3983	-0.00634839	-0.00996	-0.00274	4549	-0.00852927	-0.0125	-0.00459	0.435568	3768	-0.00591993	-0.00965	-0.00219	4297	-0.00980099	-0.0139	-0.00574	0.24454
faw3	Omega-3 fatty acids (mmol/l)	3983	0.000325877	-0.000178	0.000829	4549	-0.000506932	-0.001	-9.05e-06	0.0264825	3768	0.000118893	-0.000397	0.000635	4297	-0.000593175	-0.0011	-8.18e-05	0.0391944
faw6	Omega-6 fatty acids (mmol/l)	3983	-0.00741457	-0.0114	-0.00339	4549	-0.00885258	-0.0132	-0.00455	0.648313	3768	-0.00688885	-0.0111	-0.00272	4297	-0.0102617	-0.0147	-0.00583	0.404629
pufa	Polyunsaturated fatty acids (mmol/l)	3983	-0.00708763	-0.0115	-0.00269	4549	-0.00935862	-0.014	-0.00467	0.507544	3768	-0.00676887	-0.0113	-0.00221	4297	-0.0108535	-0.0157	-0.00603	0.322223
mufa	Monounsaturated fatty acids; 16:1, 18:1 (mmol/l)	3983	-0.0142281	-0.0193	-0.00916	4549	-0.00441042	-0.00896	0.000138	0.00466917	3768	-0.0123575	-0.0176	-0.00712	4297	-0.00563944	-0.0103	-0.000953	0.0157105
sfa	Saturated fatty acids (mmol/l)	3983	-0.00900579	-0.014	-0.00399	4549	-0.00825262	-0.0135	-0.00298	0.827227	3768	-0.00903	-0.0142	-0.00384	4297	-0.00920645	-0.0146	-0.00378	0.85529
dhafa	Ratio of 22:6 docosahexaenoic acid to total fatty acids (%)	3983	0.00356506	0.00244	0.00469	4549	0.0010322	-6.62e-05	0.00213	0.00203194	3768	0.00288046	0.00174	0.00402	4297	0.00114184	8.06e-06	0.00228	0.00723055
lafa	Ratio of 18:2 linoleic acid to total fatty acids (%)	3983	0.0101292	-0.00129	0.0216	4549	-0.00921989	-0.0226	0.00414	0.0338382	3768	0.00893754	-0.00288	0.0208	4297	-0.0105422	-0.0244	0.00327	0.01957
faw3fa	Ratio of omega-3 fatty acids to total fatty acids (%)	3983	0.00868865	0.00628	0.0111	4549	0.00249805	0.000261	0.00473	0.000324032	3768	0.00679763	0.00439	0.00921	4297	0.00283206	0.000529	0.00514	0.00287016
faw6fa	Ratio of omega-6 fatty acids to total fatty acids (%)	3983	0.00998457	8.93e-05	0.0199	4549	-0.0078065	-0.0187	0.00308	0.0198927	3768	0.00882956	-0.00138	0.019	4297	-0.0091932	-0.0204	0.00205	0.0108209
pufafa	Ratio of polyunsaturated fatty acids to total fatty acids (%)	3983	0.0186529	0.00768	0.0296	4549	-0.00530127	-0.017	0.00636	0.00406204	3768	0.0156069	0.00434	0.0269	4297	-0.00634866	-0.0184	0.0057	0.00322074
mufafa	Ratio of monounsaturated fatty acids to total fatty acids (%)	3983	-0.0305323	-0.0416	-0.0195	4549	0.00688362	-0.00356	0.0173	1.96205e-06	3768	-0.0224753	-0.0337	-0.0113	4297	0.00570083	-0.00506	0.0165	2.61123e-05
sfafa	Ratio of saturated fatty acids to total fatty acids (%)	3983	0.0118361	0.00465	0.019	4549	-0.00157568	-0.00917	0.00602	0.0127332	3768	0.00682554	-0.000583	0.0142	4297	0.000654526	-0.00716	0.00847	0.1193
glc	Glucose (mmol/l)	4001	0.000406994	-0.00169	0.00251	4566	-0.00117124	-0.00382	0.00148	0.340983	3785	0.000154405	-0.00203	0.00234	4314	-0.000762359	-0.00352	0.00199	0.433199
lac	Lactate (mmol/l)	4008	-0.000871734	-0.00334	0.00159	4575	-0.00204303	-0.00446	0.000373	0.519335	3791	-0.000872164	-0.00344	0.0017	4322	-0.00211424	-0.00461	0.000383	0.628526
pyr	Pyruvate (mmol/l)	4006	-0.000180602	-0.000295	-6.66e-05	4570	-0.000145974	-0.000253	-3.86e-05	0.65899	3789	-0.000179917	-0.000299	-6.13e-05	4317	-0.000171991	-0.000282	-6.17e-05	0.716567
cit	Citrate (mmol/l)	3959	-0.000201509	-0.000279	-0.000124	4481	-0.000185955	-0.00027	-0.000101	0.851412	3745	-0.000170952	-0.000252	-9.04e-05	4237	-0.000166729	-0.000253	-8.06e-05	0.816253
glol	Pyruvate (mmol/l)	4005	-0.000206177	-0.000289	-0.000123	4573	-0.000174767	-0.000256	-9.36e-05	0.617728	3788	-0.000203522	-0.000289	-0.000118	4320	-0.000160475	-0.000244	-7.73e-05	0.366468
ala	Alanine (mmol/l)	4000	-0.000182138	-0.000413	4.92e-05	4566	-0.000120485	-0.000368	0.000127	0.724165	3783	-0.000207494	-0.000449	3.39e-05	4313	-0.000174421	-0.000429	8.03e-05	0.82309
gln	Glutamine (mmol/l)	4011	6.64e-05	-0.00015	0.000283	4579	5.79e-05	-0.000179	0.000295	0.936793	3793	0.000140365	-8.41e-05	0.000365	4326	0.000115169	-0.000129	0.000359	0.753098
gly	Glycine (mmol/l)	4005	-0.000110873	-0.000265	4.36e-05	4572	-0.000139395	-0.000304	2.56e-05	0.820167	3787	-8.91e-05	-0.000249	7.08e-05	4321	-9.19e-05	-0.000262	7.86e-05	0.99689
his	Histidine (mmol/l)	4010	1.91e-05	-2.99e-05	6.8e-05	4580	9.31e-05	4.79e-05	0.000138	0.0293974	3792	2.42e-05	-2.68e-05	7.52e-05	4327	8.18e-05	3.5e-05	0.000129	0.0987375
ile	Isoleucine (mmol/l)	4010	-3.15e-05	-8.27e-05	1.97e-05	4583	-1.08e-05	-6.25e-05	4.1e-05	0.601802	3792	-3.35e-05	-8.65e-05	1.94e-05	4330	-1.82e-05	-7.12e-05	3.49e-05	0.643229
leu	Leucine (mmol/l)	4010	-7.84e-06	-5.57e-05	4e-05	4583	-3.2e-05	-8.08e-05	1.67e-05	0.485639	3792	-1.26e-05	-6.21e-05	3.69e-05	4330	-3.7e-05	-8.7e-05	1.31e-05	0.495706
val	Valine (mmol/l)	4008	0.000196523	0.000108	0.000285	4577	0.000100518	1.16e-05	0.000189	0.136337	3790	0.000178355	8.68e-05	0.00027	4324	9.86e-05	6.92e-06	0.00019	0.185479
phe	Phenylalanine (mmol/l)	4011	-3.91e-05	-9.42e-05	1.61e-05	4584	-2.19e-05	-7.66e-05	3.29e-05	0.635814	3793	-5.07e-05	-0.000108	6.21e-06	4331	-2e-05	-7.63e-05	3.62e-05	0.426381
tyr	Tyrosine (mmol/l)	4005	4.12e-05	1.47e-05	6.76e-05	4579	2.8e-05	2.24e-07	5.57e-05	0.505178	3787	3.79e-05	1.06e-05	6.52e-05	4326	3.07e-05	2.11e-06	5.93e-05	0.543148
ace	Acetate (mmol/l)	4010	1.91e-06	-2.68e-05	3.06e-05	4580	1.44e-06	-2.85e-05	3.14e-05	0.959853	3792	-6.74e-06	-3.64e-05	2.29e-05	4327	-2.15e-06	-3.31e-05	2.88e-05	0.793377
bohbut	3-hydroxybutyrate (mmol/l)	4011	-0.000365402	-0.000559	-0.000172	4583	-0.000333045	-0.000509	-0.000157	0.816907	3794	-0.000314836	-0.000515	-0.000115	4330	-0.000290843	-0.000473	-0.000108	0.859475
crea	Creatinine (mmol/l)	4008	5.61e-05	2.6e-05	8.63e-05	4579	8.43e-05	5.55e-05	0.000113	0.195854	3791	5.12e-05	1.97e-05	8.26e-05	4326	8.2e-05	5.23e-05	0.000112	0.177417
alb	Albumin (signal area)	4012	-4.33e-05	-7.2e-05	-1.47e-05	4584	-3.4e-05	-6.69e-05	-1.05e-06	0.680789	3794	-4.56e-05	-7.47e-05	-1.65e-05	4331	-3.1e-05	-6.48e-05	2.83e-06	0.516719
gp	Glycoprotein acetyls, mainly a1-acid glycoprotein (mmol/l)	4012	-0.00300493	-0.00397	-0.00204	4584	-0.00251813	-0.0035	-0.00154	0.504576	3794	-0.00281454	-0.00381	-0.00182	4331	-0.0025406	-0.00355	-0.00153	0.574795

## Sheet: Associations BMI
Table S9: Pregnancy metabolite concentration differences in original units per 1-SD higher maternal body mass index. Model 1: age-adjusted, model 2: age-, parity-, and education-adjusted. 1SD BMI = 6.0 and 5.4 kg/m2 for White European and South Asian women respectively.
Metabolite	Metabolite Information	White European - Model 1				South Asian - Model 1				P-Interaction	White European - Model 2				South Asian - Model 2				P-Interaction
		n	Effect Estimate	95% CI Lower	95% CI Upper	n	Effect Estimate	95% CI Lower	95% CI Upper		n	Effect Estimate	95% CI Lower	95% CI Upper	n	Effect Estimate	95% CI Lower	95% CI Upper
xxlvldlp	Concentration of chylomicrons and extremely large VLDL particles (mol/l)	3889	2.59e-12	2.13e-12	3.04e-12	4471	4.51e-13	-4.9e-15	9.06e-13	4.70869e-09	3685	2.58e-12	2.11e-12	3.05e-12	4218	5.38e-13	6.38e-14	1.01e-12	4.35693e-09
xxlvldll	Total lipids in chylomicrons and extremely large VLDL (mmol/l)	3889	0.000561169	0.000463	0.00066	4471	9.98e-05	8.24e-07	0.000199	5.65983e-09	3685	0.000559759	0.000458	0.000661	4218	0.000118732	1.56e-05	0.000222	5.25235e-09
xxlvldlpl	Phospholipids in chylomicrons and extremely large VLDL (mmol/l)	3889	7.54e-05	6.28e-05	8.79e-05	4471	1.61e-05	3.4e-06	2.88e-05	4.22695e-09	3685	7.5e-05	6.2e-05	8.8e-05	4218	1.89e-05	5.7e-06	3.22e-05	5.47844e-09
xxlvldlc	Total cholesterol in chylomicrons and extremely large VLDL (mmol/l)	3889	0.000106229	8.59e-05	0.000127	4471	1.59e-05	-4.71e-06	3.66e-05	3.96583e-08	3685	0.000105403	8.45e-05	0.000126	4218	1.9e-05	-2.5e-06	4.05e-05	3.01894e-08
xxlvldlce	Cholesterol esters in chylomicrons and extremely large VLDL (mmol/l)	3889	5.13e-05	3.95e-05	6.31e-05	4471	-7.64e-07	-1.28e-05	1.13e-05	3.72801e-08	3685	5.1e-05	3.89e-05	6.32e-05	4218	5.49e-07	-1.2e-05	1.31e-05	2.07055e-08
xxlvldlfc	Free cholesterol in chylomicrons and extremely large VLDL (mmol/l)	3889	5.5e-05	4.61e-05	6.38e-05	4471	1.67e-05	7.68e-06	2.57e-05	1.57792e-07	3685	5.44e-05	4.52e-05	6.35e-05	4218	1.84e-05	9.04e-06	2.78e-05	1.81994e-07
xxlvldltg	Triglycerides in chylomicrons and extremely large VLDL (mmol/l)	3889	0.000379562	0.000314	0.000445	4471	6.78e-05	1.74e-06	0.000134	3.88245e-09	3685	0.000379311	0.000311	0.000447	4218	8.08e-05	1.2e-05	0.00015	3.60439e-09
xlvldlp	Concentration of very large VLDL particles (mol/l)	3889	2.08e-11	1.77e-11	2.39e-11	4471	7.17e-12	4.13e-12	1.02e-11	7.04746e-08	3685	2.04e-11	1.73e-11	2.36e-11	4218	7.79e-12	4.61e-12	1.1e-11	8.78701e-08
xlvldll	Total lipids in very large VLDL (mmol/l)	3889	0.00200876	0.00171	0.00231	4471	0.000677752	0.000381	0.000975	6.68368e-08	3685	0.00197068	0.00166	0.00228	4218	0.000736999	0.000428	0.00105	8.16493e-08
xlvldlpl	Phospholipids in very large VLDL (mmol/l)	3889	0.000328661	0.000278	0.000379	4471	9.7e-05	4.71e-05	0.000147	1.49735e-08	3685	0.000322486	0.000271	0.000374	4218	0.000107717	5.56e-05	0.00016	2.04343e-08
xlvldlc	Total cholesterol in very large VLDL (mmol/l)	3889	0.000355934	0.000296	0.000416	4471	9.43e-05	3.43e-05	0.000154	9.9816e-08	3685	0.000350299	0.000289	0.000412	4218	0.000103918	4.15e-05	0.000166	8.87042e-08
xlvldlce	Cholesterol esters in very large VLDL (mmol/l)	3889	0.000188431	0.000156	0.000221	4471	4.86e-05	1.62e-05	8.11e-05	1.71717e-07	3685	0.000185108	0.000152	0.000218	4218	5.31e-05	1.93e-05	8.68e-05	1.29603e-07
xlvldlfc	Free cholesterol in very large VLDL (mmol/l)	3889	0.00016751	0.00014	0.000195	4471	4.57e-05	1.8e-05	7.33e-05	5.85375e-08	3685	0.000165199	0.000137	0.000194	4218	5.08e-05	2.2e-05	7.97e-05	6.3374e-08
xlvldltg	Triglycerides in very large VLDL (mmol/l)	3889	0.00132423	0.00113	0.00151	4471	0.000486301	0.000298	0.000674	1.01948e-07	3685	0.00129795	0.0011	0.00149	4218	0.000525248	0.000329	0.000721	1.33533e-07
lvldlp	Concentration of large VLDL particles (mol/l)	3889	1.33e-10	1.15e-10	1.52e-10	4471	5.15e-11	3.33e-11	6.98e-11	1.10355e-07	3685	1.3e-10	1.11e-10	1.49e-10	4218	5.53e-11	3.63e-11	7.44e-11	1.57736e-07
lvldll	Total lipids in large VLDL (mmol/l)	3889	0.00769861	0.00662	0.00877	4471	0.0029545	0.00189	0.00402	1.09598e-07	3685	0.00751137	0.0064	0.00862	4218	0.00317374	0.00207	0.00428	1.55515e-07
lvldlpl	Phospholipids in large VLDL (mmol/l)	3889	0.00141029	0.00121	0.00161	4471	0.000521805	0.000327	0.000717	5.27094e-08	3685	0.00137443	0.00117	0.00158	4218	0.00056412	0.00036	0.000768	8.35839e-08
lvldlc	Total cholesterol in large VLDL (mmol/l)	3889	0.00166624	0.00142	0.00191	4471	0.0005871	0.000342	0.000832	1.55943e-07	3685	0.00162611	0.00137	0.00188	4218	0.000632166	0.000377	0.000888	1.85504e-07
lvldlce	Cholesterol esters in large VLDL (mmol/l)	3889	0.000788738	0.000668	0.00091	4471	0.000260273	0.00014	0.00038	2.06823e-07	3685	0.000768224	0.000643	0.000893	4218	0.000279201	0.000154	0.000404	1.99011e-07
lvldlfc	Free cholesterol in large VLDL (mmol/l)	3889	0.000877589	0.000751	0.001	4471	0.000326881	0.000201	0.000453	1.47977e-07	3685	0.000857979	0.000728	0.000988	4218	0.000353005	0.000221	0.000485	2.14675e-07
lvldltg	Triglycerides in large VLDL (mmol/l)	3889	0.00462198	0.00399	0.00525	4471	0.00184566	0.00122	0.00247	1.31697e-07	3685	0.00451075	0.00386	0.00516	4218	0.00197754	0.00133	0.00263	1.92906e-07
mvldlp	Concentration of medium VLDL particles (mol/l)	3889	3.44e-10	2.96e-10	3.93e-10	4471	1.26e-10	7.87e-11	1.74e-10	6.15703e-08	3685	3.34e-10	2.84e-10	3.84e-10	4218	1.36e-10	8.68e-11	1.86e-10	8.91073e-08
mvldll	Total lipids in medium VLDL (mmol/l)	3889	0.0113885	0.00977	0.013	4471	0.00409762	0.00251	0.00568	5.5001e-08	3685	0.0110477	0.00938	0.0127	4218	0.00443623	0.00278	0.00609	8.05696e-08
mvldlpl	Phospholipids in medium VLDL (mmol/l)	3889	0.00219469	0.00188	0.00251	4471	0.000759266	0.000453	0.00107	2.80057e-08	3685	0.00212622	0.0018	0.00245	4218	0.000828992	0.000509	0.00115	4.68164e-08
mvldlc	Total cholesterol in medium VLDL (mmol/l)	3889	0.00269495	0.00226	0.00313	4471	0.000722484	0.000295	0.00115	2.22216e-08	3685	0.00261626	0.00217	0.00306	4218	0.000810859	0.000365	0.00126	3.27643e-08
mvldlce	Cholesterol esters in medium VLDL (mmol/l)	3889	0.00123309	0.001	0.00146	4471	0.000169872	-5.89e-05	0.000399	9.20323e-09	3685	0.00119807	0.00096	0.00144	4218	0.000213842	-2.46e-05	0.000452	1.2264e-08
mvldlfc	Free cholesterol in medium VLDL (mmol/l)	3889	0.00146167	0.00125	0.00167	4471	0.000552728	0.000346	0.00076	1.73489e-07	3685	0.00141803	0.0012	0.00163	4218	0.000597143	0.000381	0.000813	2.73888e-07
mvldltg	Triglycerides in medium VLDL (mmol/l)	3889	0.00649959	0.00561	0.00739	4471	0.00261602	0.00175	0.00348	1.70142e-07	3685	0.00630591	0.00539	0.00722	4218	0.00279648	0.0019	0.0037	2.34166e-07
svldlp	Concentration of small VLDL particles (mol/l)	3889	4.16e-10	3.57e-10	4.76e-10	4471	1.51e-10	9.25e-11	2.09e-10	9.14816e-08	3685	3.98e-10	3.36e-10	4.59e-10	4218	1.66e-10	1.05e-10	2.27e-10	2.43352e-07
svldll	Total lipids in small VLDL (mmol/l)	3889	0.00792891	0.00677	0.00909	4471	0.00274592	0.00161	0.00388	7.3469e-08	3685	0.00756409	0.00636	0.00876	4218	0.00304384	0.00186	0.00423	2.06385e-07
svldlpl	Phospholipids in small VLDL (mmol/l)	3889	0.00173664	0.0015	0.00197	4471	0.000696457	0.000463	0.00093	1.63057e-07	3685	0.0016531	0.00141	0.0019	4218	0.000766416	0.000523	0.00101	7.00025e-07
svldlc	Total cholesterol in small VLDL (mmol/l)	3889	0.00225012	0.00181	0.0027	4471	0.000308159	-0.000133	0.00075	5.13305e-08	3685	0.00212654	0.00167	0.00259	4218	0.000420357	-3.99e-05	0.000881	1.47072e-07
svldlce	Cholesterol esters in small VLDL (mmol/l)	3889	0.00114655	0.000853	0.00144	4471	-9.55e-05	-0.00039	0.000199	8.28975e-08	3685	0.00107541	0.000773	0.00138	4218	-2.85e-05	-0.000335	0.000278	1.92891e-07
svldlfc	Free cholesterol in small VLDL (mmol/l)	3889	0.00110364	0.000939	0.00127	4471	0.000403665	0.00024	0.000567	2.94135e-07	3685	0.00105116	0.000881	0.00122	4218	0.000448956	0.000279	0.000619	1.00321e-06
svldltg	Triglycerides in small VLDL (mmol/l)	3889	0.00394211	0.00342	0.00447	4471	0.00174105	0.00123	0.00226	1.02283e-06	3685	0.00378442	0.00324	0.00433	4218	0.00185673	0.00132	0.00239	1.92744e-06
xsvldlp	Concentration of very small VLDL particles (mol/l)	3889	2.46e-10	1.77e-10	3.14e-10	4471	-2.96e-11	-9.96e-11	4.03e-11	3.26371e-07	3685	2.3e-10	1.59e-10	3.01e-10	4218	-1.24e-11	-8.52e-11	6.05e-11	9.336e-07
xsvldll	Total lipids in very small VLDL (mmol/l)	3889	0.00277569	0.00191	0.00365	4471	-0.000658478	-0.00155	0.00023	4.02883e-07	3685	0.00258911	0.00169	0.00349	4218	-0.000442932	-0.00137	0.000482	1.09989e-06
xsvldlpl	Phospholipids in very small VLDL (mmol/l)	3889	0.000485755	0.000206	0.000765	4471	-0.000634839	-0.000924	-0.000345	9.17648e-08	3685	0.000448898	0.000161	0.000737	4218	-0.000550456	-0.000852	-0.000249	3.51625e-07
xsvldlc	Total cholesterol in very small VLDL (mmol/l)	3889	0.000805421	0.000382	0.00123	4471	-0.000673379	-0.00111	-0.000236	5.04769e-06	3685	0.00074162	0.000305	0.00118	4218	-0.000594155	-0.00105	-0.000139	8.43021e-06
xsvldlce	Cholesterol esters in very small VLDL (mmol/l)	3889	0.000518686	0.000231	0.000806	4471	-0.00044528	-0.000744	-0.000147	1.33092e-05	3685	0.000477117	0.00018	0.000774	4218	-0.000404112	-0.000715	-9.35e-05	1.68811e-05
xsvldlfc	Free cholesterol in very small VLDL (mmol/l)	3889	0.000286871	0.000149	0.000425	4471	-0.00022795	-0.000369	-8.67e-05	8.69089e-07	3685	0.000264596	0.000122	0.000407	4218	-0.00018985	-0.000337	-4.28e-05	2.69433e-06
xsvldltg	Triglycerides in very small VLDL (mmol/l)	3889	0.00148437	0.00126	0.00171	4471	0.000649563	0.000426	0.000874	1.24377e-05	3685	0.00139838	0.00117	0.00163	4218	0.00070155	0.000468	0.000935	3.53668e-05
idlp	Concentration of IDL particles (mol/l)	3885	9.05e-11	-9.3e-11	2.74e-10	4470	-5.69e-10	-7.6e-10	-3.79e-10	7.83823e-07	3681	8.43e-11	-1.05e-10	2.74e-10	4218	-5.3e-10	-7.28e-10	-3.31e-10	1.3682e-06
idll	Total lipids in IDL (mmol/l)	3885	0.000325364	-0.00155	0.0022	4470	-0.00630179	-0.00825	-0.00436	9.84536e-07	3681	0.000295678	-0.00164	0.00223	4218	-0.00589901	-0.00793	-0.00387	1.66963e-06
idlpl	Phospholipids in IDL (mmol/l)	3889	-0.000188561	-0.000669	0.000292	4471	-0.00184004	-0.00234	-0.00134	1.46543e-06	3685	-0.000189767	-0.000686	0.000306	4218	-0.00170048	-0.00222	-0.00118	4.2935e-06
idlc	Total cholesterol in IDL (mmol/l)	3889	-0.000629604	-0.00187	0.000607	4471	-0.00489351	-0.00617	-0.00362	1.06297e-06	3685	-0.000584408	-0.00186	0.000692	4218	-0.00456152	-0.00589	-0.00323	2.41246e-06
idlce	Cholesterol esters in IDL (mmol/l)	3889	-0.000147676	-0.00103	0.000731	4471	-0.00331171	-0.00422	-0.00241	4.26969e-07	3685	-0.000121032	-0.00103	0.000786	4218	-0.00307833	-0.00402	-0.00214	9.36753e-07
idlfc	Free cholesterol in IDL (mmol/l)	3889	-0.000481162	-0.000842	-0.00012	4471	-0.00158236	-0.00196	-0.00121	1.03829e-05	3685	-0.000462466	-0.000835	-8.98e-05	4218	-0.00148371	-0.00187	-0.00109	2.48262e-05
idltg	Triglycerides in IDL (mmol/l)	3889	0.00107147	0.00085	0.00129	4471	0.000304638	7.39e-05	0.000535	2.78026e-05	3685	0.00100535	0.000776	0.00123	4218	0.000362692	0.000122	0.000604	8.91204e-05
lldlp	Concentration of large LDL particles (mol/l)	3889	-2.02e-12	-3.25e-10	3.21e-10	4471	-1.18e-09	-1.51e-09	-8.46e-10	3.69169e-07	3685	-3.9e-12	-3.37e-10	3.29e-10	4218	-1.08e-09	-1.42e-09	-7.31e-10	1.17346e-06
lldll	Total lipids in large LDL (mmol/l)	3889	-0.000533648	-0.00284	0.00177	4471	-0.00882193	-0.0112	-0.00645	4.49625e-07	3685	-0.000521978	-0.0029	0.00185	4218	-0.00810296	-0.0106	-0.00564	1.3709e-06
lldlpl	Phospholipids in large LDL (mmol/l)	3889	-0.000142461	-0.000614	0.000329	4471	-0.00187074	-0.00236	-0.00139	2.34812e-07	3685	-0.000134225	-0.000621	0.000352	4218	-0.00171552	-0.00222	-0.00121	8.364e-07
lldlc	Total cholesterol in large LDL (mmol/l)	3889	-0.00114711	-0.00281	0.00052	4471	-0.00705409	-0.00877	-0.00534	5.56132e-07	3685	-0.00110039	-0.00282	0.00062	4218	-0.00654856	-0.00834	-0.00476	1.49886e-06
lldlce	Cholesterol esters in large LDL (mmol/l)	3889	-0.000559179	-0.00182	0.000702	4471	-0.0051906	-0.00649	-0.00389	2.49927e-07	3685	-0.000534609	-0.00184	0.000767	4218	-0.00480347	-0.00615	-0.00345	6.88305e-07
lldlfc	Free cholesterol in large LDL (mmol/l)	3889	-0.000588806	-0.000997	-0.00018	4471	-0.00186341	-0.00229	-0.00144	6.59404e-06	3685	-0.000567106	-0.000989	-0.000146	4218	-0.00174474	-0.00218	-0.00131	1.6495e-05
lldltg	Triglycerides in large LDL (mmol/l)	3889	0.000756061	0.000554	0.000958	4471	0.000103371	-0.000109	0.000316	4.71148e-05	3685	0.00071291	0.000505	0.000921	4218	0.000161498	-6.03e-05	0.000383	0.000167195
mldlp	Concentration of medium LDL particles (mol/l)	3889	-2.56e-13	-2.75e-10	2.75e-10	4471	-1.03e-09	-1.31e-09	-7.46e-10	1.84894e-07	3685	-2.66e-12	-2.86e-10	2.81e-10	4218	-9.34e-10	-1.23e-09	-6.41e-10	6.61258e-07
mldll	Total lipids in medium LDL (mmol/l)	3889	-0.000230163	-0.00162	0.00116	4471	-0.00537628	-0.0068	-0.00395	2.10335e-07	3685	-0.000229857	-0.00166	0.0012	4218	-0.00490243	-0.00638	-0.00342	7.30715e-07
mldlpl	Phospholipids in medium LDL (mmol/l)	3889	0.000198451	-7.2e-05	0.000469	4471	-0.000891122	-0.00117	-0.000617	2.05902e-08	3685	0.00019748	-8.16e-05	0.000477	4218	-0.000790851	-0.00108	-0.000505	1.00145e-07
mldlc	Total cholesterol in medium LDL (mmol/l)	3889	-0.000787063	-0.00183	0.000252	4471	-0.00450597	-0.00557	-0.00344	4.40834e-07	3685	-0.000764671	-0.00184	0.000307	4218	-0.00416548	-0.00528	-0.00305	1.28136e-06
mldlce	Cholesterol esters in medium LDL (mmol/l)	3889	-0.000632102	-0.00148	0.000212	4471	-0.00366789	-0.00454	-0.0028	4.27507e-07	3685	-0.000619417	-0.00149	0.000251	4218	-0.00339796	-0.0043	-0.00249	1.17448e-06
mldlfc	Free cholesterol in medium LDL (mmol/l)	3889	-0.000154754	-0.000352	4.23e-05	4471	-0.000838028	-0.00104	-0.000637	6.80622e-07	3685	-0.000145015	-0.000348	5.82e-05	4218	-0.000767337	-0.000977	-0.000558	2.44401e-06
mldltg	Triglycerides in medium LDL (mmol/l)	3889	0.000359131	0.000257	0.000461	4471	2.06e-05	-8.73e-05	0.000129	2.18435e-05	3685	0.000338011	0.000233	0.000443	4218	5.36e-05	-5.89e-05	0.000166	0.000101781
sldlp	Concentration of small LDL particles (mol/l)	3889	-2.69e-11	-3.32e-10	2.78e-10	4471	-1.17e-09	-1.48e-09	-8.57e-10	1.28812e-07	3685	-2.26e-11	-3.37e-10	2.92e-10	4218	-1.06e-09	-1.38e-09	-7.31e-10	5.56025e-07
sldll	Total lipids in small LDL (mmol/l)	3889	-0.000251749	-0.00111	0.000603	4471	-0.00341043	-0.00429	-0.00253	1.72625e-07	3685	-0.000231034	-0.00111	0.000651	4218	-0.00309435	-0.00401	-0.00218	7.1193e-07
sldlpl	Phospholipids in small LDL (mmol/l)	3889	8.1e-05	-9.86e-05	0.000261	4471	-0.000614881	-0.000799	-0.000431	3.5501e-08	3685	9.04e-05	-9.48e-05	0.000275	4218	-0.000537461	-0.000729	-0.000346	2.50273e-07
sldlc	Total cholesterol in small LDL (mmol/l)	3889	-0.000656358	-0.00129	-2.42e-05	4471	-0.0028604	-0.00351	-0.00221	6.57232e-07	3685	-0.000629763	-0.00128	2.21e-05	4218	-0.00264426	-0.00332	-0.00197	2.03634e-06
sldlce	Cholesterol esters in small LDL (mmol/l)	3889	-0.000553909	-0.00107	-4.01e-05	4471	-0.00234484	-0.00287	-0.00181	7.42319e-07	3685	-0.000536713	-0.00107	-6.89e-06	4218	-0.00217613	-0.00273	-0.00162	2.11194e-06
sldlfc	Free cholesterol in small LDL (mmol/l)	3889	-0.000102532	-0.000223	1.84e-05	4471	-0.000515597	-0.000639	-0.000392	7.2727e-07	3685	-9.31e-05	-0.000218	3.14e-05	4218	-0.000468107	-0.000597	-0.000339	3.0538e-06
sldltg	Triglycerides in small LDL (mmol/l)	3889	0.000323343	0.000257	0.00039	4471	6.48e-05	-4.93e-06	0.000135	1.11838e-06	3685	0.000308096	0.000239	0.000377	4218	8.73e-05	1.45e-05	0.00016	6.42951e-06
xlhdlp	Concentration of very large HDL particles (mol/l)	3889	-7.03e-09	-8.2e-09	-5.86e-09	4471	-6.77e-09	-8.05e-09	-5.5e-09	0.539995	3685	-6.53e-09	-7.73e-09	-5.33e-09	4218	-6.63e-09	-7.96e-09	-5.31e-09	0.643358
xlhdll	Total lipids in very large HDL (mmol/l)	3889	-0.00715905	-0.00834	-0.00598	4471	-0.00689245	-0.00818	-0.0056	0.542286	3685	-0.00664564	-0.00786	-0.00543	4218	-0.0067499	-0.00809	-0.00541	0.644311
xlhdlpl	Phospholipids in very large HDL (mmol/l)	3889	-0.00396934	-0.0046	-0.00334	4471	-0.00351395	-0.0042	-0.00283	0.958476	3685	-0.00369482	-0.00434	-0.00305	4218	-0.0034413	-0.00415	-0.00273	0.886632
xlhdlc	Total cholesterol in very large HDL (mmol/l)	3889	-0.00319025	-0.00372	-0.00266	4471	-0.00327505	-0.00386	-0.00269	0.301634	3685	-0.00295865	-0.00351	-0.00241	4218	-0.00320901	-0.00381	-0.00261	0.351662
xlhdlce	Cholesterol esters in very large HDL (mmol/l)	3889	-0.00226967	-0.00265	-0.00189	4471	-0.00239574	-0.00281	-0.00198	0.217945	3685	-0.00210743	-0.0025	-0.00172	4218	-0.00234661	-0.00278	-0.00192	0.253837
xlhdlfc	Free cholesterol in very large HDL (mmol/l)	3889	-0.000920599	-0.00107	-0.000767	4471	-0.000879315	-0.00105	-0.000711	0.597567	3685	-0.000851287	-0.00101	-0.000693	4218	-0.000862407	-0.00104	-0.000687	0.688754
xlhdltg	Triglycerides in very large HDL (mmol/l)	3889	2.65e-07	-5.13e-05	5.18e-05	4471	-0.00010303	-0.00016	-4.61e-05	0.00835789	3685	7.54e-06	-4.56e-05	6.07e-05	4218	-9.93e-05	-0.000159	-4e-05	0.00797985
lhdlp	Concentration of large HDL particles (mol/l)	3889	-1.54e-08	-1.83e-08	-1.25e-08	4471	-1.15e-08	-1.46e-08	-8.4e-09	0.520701	3685	-1.41e-08	-1.71e-08	-1.12e-08	4218	-1.1e-08	-1.42e-08	-7.83e-09	0.333691
lhdll	Total lipids in large HDL (mmol/l)	3889	-0.0100296	-0.0119	-0.00819	4471	-0.007459	-0.00944	-0.00548	0.491428	3685	-0.00922119	-0.0111	-0.00735	4218	-0.00717369	-0.00923	-0.00512	0.313289
lhdlpl	Phospholipids in large HDL (mmol/l)	3889	-0.0040457	-0.00486	-0.00323	4471	-0.00306512	-0.00394	-0.00219	0.680985	3685	-0.00370993	-0.00454	-0.00288	4218	-0.00289935	-0.00381	-0.00199	0.41925
lhdlc	Total cholesterol in large HDL (mmol/l)	3889	-0.00583374	-0.00681	-0.00486	4471	-0.00424209	-0.00529	-0.0032	0.318644	3685	-0.00537989	-0.00638	-0.00438	4218	-0.00412544	-0.00521	-0.00304	0.206706
lhdlce	Cholesterol esters in large HDL (mmol/l)	3889	-0.00441919	-0.00516	-0.00368	4471	-0.00320032	-0.004	-0.0024	0.311604	3685	-0.0040729	-0.00483	-0.00331	4218	-0.00311506	-0.00394	-0.00229	0.203747
lhdlfc	Free cholesterol in large HDL (mmol/l)	3889	-0.00141456	-0.00165	-0.00118	4471	-0.00104179	-0.00129	-0.000792	0.342566	3685	-0.00130698	-0.00155	-0.00107	4218	-0.00101053	-0.00127	-0.000751	0.217185
lhdltg	Triglycerides in large HDL (mmol/l)	3889	-0.00015049	-0.00023	-7.13e-05	4471	-0.000151332	-0.000242	-6.1e-05	0.625201	3685	-0.000131979	-0.000213	-5.07e-05	4218	-0.000148255	-0.000242	-5.43e-05	0.699832
mhdlp	Concentration of medium HDL particles (mol/l)	3889	2.45e-09	1.2e-10	4.77e-09	4471	3.24e-09	7.42e-10	5.75e-09	0.700056	3685	2.91e-09	5.19e-10	5.29e-09	4218	4.11e-09	1.52e-09	6.71e-09	0.777079
mhdll	Total lipids in medium HDL (mmol/l)	3889	0.000788245	-0.000226	0.0018	4471	0.00124125	0.000151	0.00233	0.784292	3685	0.000998016	-4.28e-05	0.00204	4218	0.00161296	0.000484	0.00274	0.699916
mhdlpl	Phospholipids in medium HDL (mmol/l)	3889	0.000556064	0.000112	0.001	4471	0.00065711	0.000174	0.00114	0.606465	3685	0.00064352	0.000187	0.0011	4218	0.000832613	0.000332	0.00133	0.861768
mhdlc	Total cholesterol in medium HDL (mmol/l)	3889	-0.000341057	-0.000916	0.000234	4471	0.000230882	-0.000378	0.00084	0.724458	3685	-0.000200302	-0.00079	0.00039	4218	0.000409278	-0.000222	0.00104	0.347301
mhdlce	Cholesterol esters in medium HDL (mmol/l)	3889	-0.000341822	-0.000801	0.000118	4471	0.000158626	-0.000326	0.000643	0.633826	3685	-0.00022668	-0.000698	0.000245	4218	0.000294542	-0.000208	0.000797	0.29611
mhdlfc	Free cholesterol in medium HDL (mmol/l)	3889	7.4e-07	-0.000117	0.000119	4471	7.22e-05	-5.5e-05	0.000199	0.895702	3685	2.63e-05	-9.47e-05	0.000147	4218	0.000114691	-1.72e-05	0.000247	0.605756
mhdltg	Triglycerides in medium HDL (mmol/l)	3889	0.000572807	0.000508	0.000637	4471	0.000353773	0.000288	0.000419	8.14383e-05	3685	0.000554299	0.000487	0.000621	4218	0.00037171	0.000303	0.00044	0.00043921
shdlp	Concentration of small HDL particles (mol/l)	3889	1.69e-08	1.36e-08	2.02e-08	4471	1.53e-08	1.18e-08	1.87e-08	0.364856	3685	1.67e-08	1.33e-08	2.01e-08	4218	1.68e-08	1.32e-08	2.04e-08	0.880885
shdll	Total lipids in small HDL (mmol/l)	3889	0.0034988	0.00276	0.00423	4471	0.0031871	0.00242	0.00396	0.394548	3685	0.0034534	0.00269	0.00421	4218	0.00353387	0.00274	0.00433	0.927602
shdlpl	Phospholipids in small HDL (mmol/l)	3889	0.00241318	0.00192	0.0029	4471	0.00281535	0.00229	0.00334	0.38319	3685	0.00241947	0.00191	0.00293	4218	0.00295466	0.00241	0.0035	0.151587
shdlc	Total cholesterol in small HDL (mmol/l)	3889	0.00040461	4.86e-05	0.000761	4471	-5.63e-05	-0.000424	0.000311	0.0238474	3685	0.000385843	2.09e-05	0.000751	4218	0.000133629	-0.000245	0.000513	0.127561
shdlce	Cholesterol esters in small HDL (mmol/l)	3889	3.86e-05	-0.000278	0.000355	4471	-0.000478006	-0.000806	-0.00015	0.00732219	3685	1.74e-05	-0.000307	0.000342	4218	-0.000319786	-0.000659	1.96e-05	0.0416186
shdlfc	Free cholesterol in small HDL (mmol/l)	3889	0.000366048	0.00028	0.000452	4471	0.000422017	0.000329	0.000515	0.586464	3685	0.000368397	0.00028	0.000457	4218	0.000453743	0.000357	0.00055	0.233393
shdltg	Triglycerides in small HDL (mmol/l)	3889	0.000681567	0.0006	0.000763	4471	0.000427797	0.000343	0.000512	0.0012734	3685	0.000649071	0.000565	0.000733	4218	0.000445415	0.000357	0.000533	0.0028678
vldld	Mean diameter for VLDL particles (nm)	3885	0.036969	0.0318	0.0421	4470	0.024327	0.0187	0.0299	0.0260373	3681	0.0361418	0.0309	0.0414	4218	0.0250816	0.0193	0.0309	0.0281562
ldld	Mean diameter for LDL particles (nm)	3885	0.000726975	0.000426	0.00103	4470	0.00129965	0.00094	0.00166	0.00496702	3681	0.000642747	0.000333	0.000953	4218	0.00108916	0.000715	0.00146	0.0187945
hdld	Mean diameter for HDL particles (nm)	3885	-0.00755293	-0.0086	-0.0065	4470	-0.00661604	-0.00775	-0.00548	0.833765	3681	-0.00710624	-0.00818	-0.00603	4218	-0.00669772	-0.00788	-0.00552	0.84058
serumc	Serum total cholesterol (mmol/l)	3885	-0.00401327	-0.0101	0.00212	4470	-0.0250709	-0.0315	-0.0186	5.91933e-07	3681	-0.00341271	-0.00972	0.0029	4218	-0.0233122	-0.03	-0.0166	1.61057e-06
vldlc	Total cholesterol in VLDL (mmol/l)	3885	0.00792071	0.00643	0.00942	4470	0.00112567	-0.000367	0.00262	1.49113e-08	3681	0.00760396	0.00606	0.00915	4218	0.00138568	-0.000171	0.00294	1.90883e-08
remnantc	Remnant cholesterol (non-HDL, non-LDL -cholesterol) (mmol/l)	3885	0.00733476	0.00481	0.00986	4470	-0.00368975	-0.00625	-0.00113	1.1029e-08	3681	0.00705844	0.00445	0.00967	4218	-0.00317552	-0.00584	-0.000506	1.63072e-08
ldlc	Total cholesterol in LDL (mmol/l)	3885	-0.00248321	-0.0058	0.000834	4470	-0.0142224	-0.0177	-0.0108	6.00948e-07	3681	-0.00239914	-0.00582	0.00102	4218	-0.0133456	-0.0169	-0.00977	1.15957e-06
hdlc	Total cholesterol in HDL (mmol/l)	3885	-0.0088636	-0.0108	-0.00697	4470	-0.00715901	-0.00924	-0.00508	0.983365	3681	-0.00807017	-0.01	-0.00614	4218	-0.00679157	-0.00895	-0.00463	0.745983
hdl2c	Total cholesterol in HDL2 (mmol/l)	3885	-0.00854276	-0.0103	-0.00682	4470	-0.00669273	-0.00857	-0.00482	0.855625	3681	-0.00779944	-0.00956	-0.00604	4218	-0.00638919	-0.00834	-0.00444	0.602165
hdl3c	Total cholesterol in HDL3 (mmol/l)	3885	-0.000322913	-0.000546	-0.0001	4470	-0.000466832	-0.000717	-0.000216	0.120577	3681	-0.000272888	-0.0005	-4.55e-05	4218	-0.000403042	-0.000664	-0.000142	0.214974
estc	Esterified cholesterol (mmol/l)	3870	-0.00435414	-0.00865	-6.27e-05	4456	-0.0188768	-0.0234	-0.0144	6.2192e-07	3669	-0.0036494	-0.00808	0.000781	4205	-0.017617	-0.0223	-0.0129	1.39437e-06
freec	Free cholesterol (mmol/l)	3870	-0.000161423	-0.00194	0.00161	4456	-0.00634166	-0.00821	-0.00447	6.52143e-07	3669	1.72e-05	-0.00182	0.00185	4205	-0.00595028	-0.0079	-0.004	9.90062e-07
serumtg	Serum total triglycerides (mmol/l)	3885	0.0219671	0.0189	0.0251	4470	0.00858454	0.00547	0.0117	2.61857e-07	3681	0.0212142	0.018	0.0244	4218	0.00917515	0.00593	0.0124	4.02781e-07
vldltg	Triglycerides in VLDL (mmol/l)	3885	0.0183083	0.0158	0.0208	4470	0.0074884	0.00504	0.00994	2.29224e-07	3681	0.0177283	0.0152	0.0203	4218	0.00792726	0.00538	0.0105	2.78381e-07
ldltg	Triglycerides in LDL (mmol/l)	3885	0.00145426	0.00109	0.00182	4470	0.000231292	-0.000156	0.000619	2.66321e-05	3681	0.00137318	0.000997	0.00175	4218	0.000317024	-8.76e-05	0.000722	7.23129e-05
hdltg	Triglycerides in HDL (mmol/l)	3885	0.00112355	0.00091	0.00134	4470	0.000545852	0.000308	0.000783	0.00173019	3681	0.00109825	0.000878	0.00132	4218	0.00056957	0.000322	0.000818	0.00255451
totpg	Total phosphoglycerides (mmol/l)	3870	0.00346738	0.00143	0.0055	4456	-0.00257264	-0.00483	-0.00032	1.89927e-05	3669	0.00363437	0.00153	0.00574	4205	-0.00198817	-0.00434	0.000363	4.66574e-05
pc	Phosphatidylcholine and other cholines (mmol/l)	3869	0.0040952	0.00169	0.0065	4455	-0.00394913	-0.00652	-0.00138	1.84948e-06	3668	0.00425633	0.00177	0.00674	4204	-0.00318911	-0.00587	-0.000513	5.24357e-06
sm	Sphingomyelins (mmol/l)	3869	-0.00086244	-0.00131	-0.000412	4455	-0.00211249	-0.0026	-0.00163	1.82289e-05	3668	-0.000777759	-0.00124	-0.000313	4204	-0.00204266	-0.00255	-0.00154	2.04486e-05
totcho	Total cholines (mmol/l)	3869	0.00315077	0.000649	0.00565	4455	-0.0042921	-0.00703	-0.00155	1.40585e-05	3668	0.00341346	0.000829	0.006	4204	-0.00360949	-0.00647	-0.000752	3.09486e-05
apoa1	Apolipoprotein A-I (g/l)	3885	-0.00344975	-0.00456	-0.00234	4470	-0.0043369	-0.00558	-0.00309	0.0332452	3681	-0.00302439	-0.00416	-0.00189	4218	-0.0040226	-0.00532	-0.00272	0.0764552
apob	Apolipoprotein B (g/l)	3885	0.00376185	0.00252	0.005	4470	-0.00185965	-0.0031	-0.000616	2.19198e-09	3681	0.00362783	0.00235	0.00491	4218	-0.00156821	-0.00287	-0.000271	3.8472e-09
apobapoa1	Ratio of apolipoprotein B to apolipoprotein A-I	3885	0.00303107	0.00238	0.00369	4470	0.000164097	-0.000495	0.000823	2.75384e-07	3681	0.00283522	0.00216	0.00351	4218	0.000219286	-0.000466	0.000905	1.16699e-07
totfa	Total fatty acids (mmol/l)	3858	0.058354	0.0438	0.0729	4437	0.00033162	-0.015	0.0157	7.4213e-08	3657	0.0572164	0.0422	0.0722	4186	0.00397519	-0.012	0.02	2.1663e-07
unsat	Estimated degree of unsaturation	3858	-0.000664133	-0.00089	-0.000438	4437	-0.000660919	-0.000901	-0.000421	0.369729	3657	-0.000589314	-0.00082	-0.000358	4186	-0.000642868	-0.000893	-0.000392	0.509878
dha	22:6, docosahexaenoic acid (mmol/l)	3858	0.00056935	0.000349	0.00079	4437	0.000301096	6.53e-05	0.000537	0.00587203	3657	0.000633075	0.000408	0.000858	4186	0.000364507	0.00012	0.000609	0.0363454
la	18:2, linoleic acid (mmol/l)	3858	0.000321315	-0.00355	0.00419	4437	-0.0119034	-0.0163	-0.00749	3.98411e-05	3657	0.000256407	-0.00373	0.00424	4186	-0.0110475	-0.0157	-0.00644	9.42656e-05
faw3	Omega-3 fatty acids (mmol/l)	3858	0.000542576	2.53e-06	0.00108	4437	-0.000690248	-0.00125	-0.000132	1.82261e-05	3657	0.000786486	0.000236	0.00134	4186	-0.00056085	-0.00114	1.96e-05	0.000187861
faw6	Omega-6 fatty acids (mmol/l)	3858	0.00384959	-0.000467	0.00817	4437	-0.0106404	-0.0155	-0.00582	7.36843e-06	3657	0.00388315	-0.000563	0.00833	4186	-0.00967435	-0.0147	-0.00465	1.67665e-05
pufa	Polyunsaturated fatty acids (mmol/l)	3858	0.00439196	-0.000326	0.00911	4437	-0.011329	-0.0166	-0.00608	4.59523e-06	3657	0.0046691	-0.000192	0.00953	4186	-0.0102342	-0.0157	-0.00477	1.32687e-05
mufa	Monounsaturated fatty acids; 16:1, 18:1 (mmol/l)	3858	0.0341325	0.0288	0.0395	4437	0.0106654	0.00559	0.0157	1.95848e-09	3657	0.0325704	0.0271	0.0381	4186	0.0122252	0.00693	0.0175	6.67349e-09
sfa	Saturated fatty acids (mmol/l)	3858	0.0198208	0.0145	0.0252	4437	0.000979712	-0.00492	0.00688	2.55397e-06	3657	0.0199668	0.0145	0.0255	4186	0.00196372	-0.00419	0.00812	4.80922e-06
dhafa	Ratio of 22:6 docosahexaenoic acid to total fatty acids (%)	3858	-0.00274085	-0.00395	-0.00153	4437	0.00188331	0.000654	0.00311	7.61211e-05	3657	-0.00226676	-0.00348	-0.00105	4186	0.00193108	0.000647	0.00322	4.62652e-06
lafa	Ratio of 18:2 linoleic acid to total fatty acids (%)	3858	-0.0949995	-0.107	-0.0831	4437	-0.0794758	-0.0942	-0.0647	0.18379	3657	-0.0931615	-0.105	-0.0809	4186	-0.0805709	-0.096	-0.0651	0.176429
faw3fa	Ratio of omega-3 fatty acids to total fatty acids (%)	3858	-0.0104496	-0.013	-0.00788	4437	-0.00473159	-0.00723	-0.00223	0.124277	3657	-0.00876461	-0.0113	-0.0062	4186	-0.00473229	-0.00734	-0.00213	0.0361175
faw6fa	Ratio of omega-6 fatty acids to total fatty acids (%)	3858	-0.0847883	-0.0951	-0.0745	4437	-0.070974	-0.0829	-0.059	0.199352	3657	-0.0822504	-0.0928	-0.0717	4186	-0.0722246	-0.0847	-0.0597	0.217911
pufafa	Ratio of polyunsaturated fatty acids to total fatty acids (%)	3858	-0.0952413	-0.107	-0.0839	4437	-0.0756934	-0.0885	-0.0629	0.132474	3657	-0.0910182	-0.103	-0.0794	4186	-0.0769515	-0.0903	-0.0636	0.116589
mufafa	Ratio of monounsaturated fatty acids to total fatty acids (%)	3858	0.10368	0.0923	0.115	4437	0.068213	0.0567	0.0797	0.0011336	3657	0.0960473	0.0845	0.108	4186	0.0713826	0.0594	0.0834	0.00153706
sfafa	Ratio of saturated fatty acids to total fatty acids (%)	3858	-0.00844491	-0.0162	-0.00072	4437	0.0075051	-0.000984	0.016	0.0184985	3657	-0.0050376	-0.013	0.00289	4186	0.00558618	-0.00325	0.0144	0.0337776
glc	Glucose (mmol/l)	3876	0.0117371	0.00953	0.0139	4453	0.0185049	0.0156	0.0214	4.26179e-05	3673	0.011827	0.00954	0.0141	4202	0.018859	0.0158	0.0219	1.37939e-05
lac	Lactate (mmol/l)	3883	0.0122415	0.00963	0.0149	4460	0.00577595	0.00307	0.00848	0.000177132	3679	0.0125976	0.00989	0.0153	4208	0.00650258	0.00367	0.00933	0.000157592
pyr	Pyruvate (mmol/l)	3881	0.00075949	0.00064	0.000879	4455	0.000345386	0.000225	0.000465	1.41854e-06	3677	0.000753559	0.00063	0.000878	4203	0.000416434	0.000292	0.000541	1.19697e-05
cit	Citrate (mmol/l)	3837	0.000690855	0.00061	0.000771	4366	0.000640277	0.000547	0.000733	0.697088	3637	0.000651877	0.000569	0.000735	4123	0.000599771	0.000503	0.000696	0.776594
glol	Pyruvate (mmol/l)	3879	0.00104135	0.000959	0.00112	4459	0.000863998	0.000777	0.000951	0.0129119	3676	0.00103278	0.000948	0.00112	4207	0.000911459	0.000822	0.001	0.0306767
ala	Alanine (mmol/l)	3875	0.000378988	0.000132	0.000626	4451	-0.000243824	-0.00052	3.25e-05	0.00198851	3671	0.000382314	0.000126	0.000639	4199	-9.98e-05	-0.000388	0.000188	0.0127326
gln	Glutamine (mmol/l)	3885	-0.000492941	-0.000723	-0.000263	4464	-0.00105766	-0.00132	-0.000794	0.0116807	3681	-0.00060542	-0.000843	-0.000368	4212	-0.00118439	-0.00146	-0.000911	0.00954265
gly	Glycine (mmol/l)	3879	0.000411354	0.000247	0.000576	4457	0.000350239	0.000165	0.000535	0.410202	3675	0.000370312	0.000201	0.00054	4207	0.000322282	0.000129	0.000516	0.377935
his	Histidine (mmol/l)	3884	-4.96e-05	-0.000102	2.62e-06	4465	-7.53e-05	-0.000126	-2.48e-05	0.55248	3680	-5.91e-05	-0.000113	-4.96e-06	4213	-7.66e-05	-0.00013	-2.37e-05	0.680082
ile	Isoleucine (mmol/l)	3884	0.000494007	0.000441	0.000547	4468	0.000273811	0.000216	0.000331	7.37459e-07	3680	0.000502424	0.000448	0.000557	4216	0.000294145	0.000235	0.000354	3.0762e-06
leu	Leucine (mmol/l)	3884	0.000513998	0.000465	0.000563	4468	0.000390187	0.000337	0.000444	0.000556521	3680	0.000528541	0.000479	0.000578	4216	0.000420372	0.000365	0.000476	0.00320758
val	Valine (mmol/l)	3882	0.000680357	0.000589	0.000772	4462	0.000664304	0.000566	0.000762	0.463232	3678	0.000715699	0.000622	0.00081	4210	0.000724315	0.000623	0.000826	0.923736
phe	Phenylalanine (mmol/l)	3885	0.000680646	0.000626	0.000736	4469	0.000612844	0.000554	0.000672	0.00789497	3681	0.000708336	0.000652	0.000764	4217	0.000662299	0.000602	0.000723	0.0395229
tyr	Tyrosine (mmol/l)	3879	0.000164347	0.000137	0.000192	4464	0.000169391	0.000139	0.0002	0.857145	3675	0.000171782	0.000143	0.0002	4212	0.000175577	0.000144	0.000208	0.843814
ace	Acetate (mmol/l)	3884	2.27e-05	-8e-06	5.34e-05	4465	-0.000124011	-0.000157	-9.07e-05	2.6584e-13	3680	2.99e-05	-1.65e-06	6.14e-05	4213	-0.00012186	-0.000157	-8.7e-05	2.25557e-12
bohbut	3-hydroxybutyrate (mmol/l)	3885	0.000988766	0.000783	0.00119	4468	0.000865805	0.00067	0.00106	0.480297	3682	0.000952964	0.000741	0.00117	4216	0.000840698	0.000636	0.00105	0.349783
crea	Creatinine (mmol/l)	3882	0.000102102	6.99e-05	0.000134	4465	5.47e-05	2.24e-05	8.7e-05	0.105667	3679	0.000111584	7.82e-05	0.000145	4213	6.52e-05	3.14e-05	9.9e-05	0.164354
alb	Albumin (signal area)	3886	5.26e-05	2.22e-05	8.31e-05	4469	9.54e-05	5.88e-05	0.000132	0.0750093	3682	5.4e-05	2.32e-05	8.48e-05	4217	0.000105587	6.76e-05	0.000144	0.0664444
gp	Glycoprotein acetyls, mainly a1-acid glycoprotein (mmol/l)	3886	0.0133575	0.0124	0.0143	4469	0.0101347	0.00907	0.0112	4.52183e-05	3682	0.0130821	0.0121	0.0141	4217	0.0103597	0.00926	0.0115	0.000152302

## Sheet: Associations TST
Table S10: Pregnancy metabolite concentration differences in original units per 1-SD higher tricep skinfold thickness. Model 1: age-adjusted, model 2: age-, parity-, and education-adjusted. 1SD TST = 7.2 and 6.9 cm for White European and South Asian women respectively.
Metabolite	Metabolite Information	White European - Model 1				South Asian - Model 1				P-Interaction	White European - Model 2				South Asian - Model 2				P-Interaction
		n	Effect Estimate	95% CI Lower	95% CI Upper	n	Effect Estimate	95% CI Lower	95% CI Upper		n	Effect Estimate	95% CI Lower	95% CI Upper	n	Effect Estimate	95% CI Lower	95% CI Upper
xxlvldlp	Concentration of chylomicrons and extremely large VLDL particles (mol/l)	2181	1.78e-12	1.25e-12	2.31e-12	922	3.88e-13	-3.81e-13	1.16e-12	0.0269012	2057	1.85e-12	1.31e-12	2.4e-12	850	5.98e-13	-2.17e-13	1.41e-12	0.0529261
xxlvldll	Total lipids in chylomicrons and extremely large VLDL (mmol/l)	2181	0.000386219	0.000272	0.000501	922	8.4e-05	-8.31e-05	0.000251	0.0270828	2057	0.000401913	0.000284	0.00052	850	0.000129402	-4.75e-05	0.000306	0.0530916
xxlvldlpl	Phospholipids in chylomicrons and extremely large VLDL (mmol/l)	2181	5.11e-05	3.65e-05	6.57e-05	922	1.31e-05	-8.39e-06	3.46e-05	0.0294654	2057	5.28e-05	3.78e-05	6.79e-05	850	1.85e-05	-4.22e-06	4.13e-05	0.0574298
xxlvldlc	Total cholesterol in chylomicrons and extremely large VLDL (mmol/l)	2181	7.42e-05	5.07e-05	9.76e-05	922	1.18e-05	-2.3e-05	4.65e-05	0.0253934	2057	7.75e-05	5.34e-05	0.000102	850	2.05e-05	-1.62e-05	5.72e-05	0.0459196
xxlvldlce	Cholesterol esters in chylomicrons and extremely large VLDL (mmol/l)	2181	3.78e-05	2.43e-05	5.14e-05	922	1.11e-06	-1.9e-05	2.12e-05	0.0192122	2057	4.01e-05	2.62e-05	5.4e-05	850	5.7e-06	-1.55e-05	2.69e-05	0.031065
xxlvldlfc	Free cholesterol in chylomicrons and extremely large VLDL (mmol/l)	2181	3.63e-05	2.6e-05	4.67e-05	922	1.07e-05	-4.64e-06	2.6e-05	0.0447037	2057	3.74e-05	2.68e-05	4.8e-05	850	1.48e-05	-1.47e-06	3.1e-05	0.0878075
xxlvldltg	Triglycerides in chylomicrons and extremely large VLDL (mmol/l)	2181	0.000260932	0.000184	0.000338	922	5.92e-05	-5.23e-05	0.000171	0.028016	2057	0.000271571	0.000193	0.00035	850	9.04e-05	-2.77e-05	0.000209	0.0559826
xlvldlp	Concentration of very large VLDL particles (mol/l)	2181	1.27e-11	9.13e-12	1.63e-11	922	3.84e-12	-1.38e-12	9.05e-12	0.0480277	2057	1.3e-11	9.34e-12	1.67e-11	850	5.3e-12	-2.32e-13	1.08e-11	0.0992461
xlvldll	Total lipids in very large VLDL (mmol/l)	2181	0.0012325	0.000884	0.00158	922	0.000364462	-0.000144	0.000873	0.0466418	2057	0.00126328	0.000905	0.00162	850	0.000506685	-3.27e-05	0.00105	0.0958558
xlvldlpl	Phospholipids in very large VLDL (mmol/l)	2181	0.000203691	0.000145	0.000262	922	5.22e-05	-3.29e-05	0.000137	0.0334927	2057	0.000208998	0.000149	0.000269	850	7.42e-05	-1.61e-05	0.000165	0.0673361
xlvldlc	Total cholesterol in very large VLDL (mmol/l)	2181	0.000229024	0.00016	0.000298	922	5.3e-05	-4.89e-05	0.000155	0.0413034	2057	0.000237481	0.000166	0.000309	850	8.1e-05	-2.68e-05	0.000189	0.0787084
xlvldlce	Cholesterol esters in very large VLDL (mmol/l)	2181	0.000119643	8.21e-05	0.000157	922	2.49e-05	-3.02e-05	8e-05	0.0445748	2057	0.000124568	8.6e-05	0.000163	850	4.05e-05	-1.78e-05	9.87e-05	0.0837362
xlvldlfc	Free cholesterol in very large VLDL (mmol/l)	2181	0.00010938	7.74e-05	0.000141	922	2.81e-05	-1.89e-05	7.51e-05	0.038429	2057	0.000112925	8.01e-05	0.000146	850	4.06e-05	-9.21e-06	9.03e-05	0.0741433
xlvldltg	Triglycerides in very large VLDL (mmol/l)	2181	0.000799792	0.000578	0.00102	922	0.000259244	-6.38e-05	0.000582	0.0539886	2057	0.000816789	0.000589	0.00104	850	0.00035144	8.31e-06	0.000695	0.113143
lvldlp	Concentration of large VLDL particles (mol/l)	2181	7.69e-11	5.54e-11	9.85e-11	922	2.51e-11	-6.26e-12	5.64e-11	0.0553552	2057	7.84e-11	5.63e-11	1.01e-10	850	3.39e-11	6.07e-13	6.72e-11	0.115597
lvldll	Total lipids in large VLDL (mmol/l)	2181	0.00445955	0.00321	0.00571	922	0.0014385	-0.000382	0.00326	0.0547143	2057	0.00454618	0.00326	0.00583	850	0.00194827	1.38e-05	0.00388	0.113635
lvldlpl	Phospholipids in large VLDL (mmol/l)	2181	0.000813281	0.000584	0.00104	922	0.000247132	-8.74e-05	0.000582	0.0467073	2057	0.000828564	0.000593	0.00106	850	0.000335951	-1.95e-05	0.000691	0.0958672
lvldlc	Total cholesterol in large VLDL (mmol/l)	2181	0.00098306	0.000696	0.00127	922	0.000279197	-0.00014	0.000698	0.0515082	2057	0.00100874	0.000714	0.0013	850	0.000392584	-5.16e-05	0.000837	0.100743
lvldlce	Cholesterol esters in large VLDL (mmol/l)	2181	0.000457472	0.000316	0.000598	922	0.000107163	-9.78e-05	0.000312	0.0495003	2057	0.000472761	0.000328	0.000617	850	0.000163131	-5.4e-05	0.00038	0.0939708
lvldlfc	Free cholesterol in large VLDL (mmol/l)	2181	0.000525715	0.000379	0.000673	922	0.000172068	-4.36e-05	0.000388	0.0551345	2057	0.000536105	0.000385	0.000687	850	0.00022944	3.6e-07	0.000459	0.109949
lvldltg	Triglycerides in large VLDL (mmol/l)	2181	0.0026632	0.00193	0.0034	922	0.000911595	-0.000159	0.00198	0.0594174	2057	0.00270892	0.00195	0.00347	850	0.00121921	8.1e-05	0.00236	0.126168
mvldlp	Concentration of medium VLDL particles (mol/l)	2181	1.87e-10	1.3e-10	2.43e-10	922	5.2e-11	-2.92e-11	1.33e-10	0.0560942	2057	1.91e-10	1.33e-10	2.49e-10	850	7.54e-11	-1.08e-11	1.62e-10	0.116275
mvldll	Total lipids in medium VLDL (mmol/l)	2181	0.00620899	0.00433	0.00809	922	0.00169137	-0.00102	0.0044	0.0538958	2057	0.00634744	0.00442	0.00828	850	0.00246126	-0.000417	0.00534	0.110802
mvldlpl	Phospholipids in medium VLDL (mmol/l)	2181	0.00118171	0.000818	0.00155	922	0.000300666	-0.000224	0.000825	0.050126	2057	0.00120779	0.000834	0.00158	850	0.000441486	-0.000115	0.000998	0.0999842
mvldlc	Total cholesterol in medium VLDL (mmol/l)	2181	0.00155391	0.00106	0.00205	922	0.000292074	-0.000432	0.00102	0.0347972	2057	0.00159783	0.00109	0.00211	850	0.000467308	-0.0003	0.00123	0.0653947
mvldlce	Cholesterol esters in medium VLDL (mmol/l)	2181	0.000740194	0.000476	0.001	922	4.62e-05	-0.000338	0.00043	0.0232835	2057	0.00076838	0.000497	0.00104	850	0.00012592	-0.00028	0.000531	0.0396612
mvldlfc	Free cholesterol in medium VLDL (mmol/l)	2181	0.000813671	0.000572	0.00106	922	0.000245875	-0.000108	0.000599	0.061741	2057	0.00082944	0.000581	0.00108	850	0.00034141	-3.42e-05	0.000717	0.121767
mvldltg	Triglycerides in medium VLDL (mmol/l)	2181	0.00347391	0.00244	0.00451	922	0.00109817	-0.000388	0.00258	0.0716552	2057	0.00354225	0.00248	0.0046	850	0.00155232	-2.68e-05	0.00313	0.151388
svldlp	Concentration of small VLDL particles (mol/l)	2181	1.99e-10	1.3e-10	2.68e-10	922	4.38e-11	-5.58e-11	1.44e-10	0.0702955	2057	2.02e-10	1.31e-10	2.72e-10	850	6.53e-11	-4.05e-11	1.71e-10	0.121055
svldll	Total lipids in small VLDL (mmol/l)	2181	0.00377506	0.00244	0.00511	922	0.000754122	-0.00118	0.00269	0.0663736	2057	0.00383064	0.00246	0.0052	850	0.00114655	-0.00091	0.0032	0.111319
svldlpl	Phospholipids in small VLDL (mmol/l)	2181	0.000790437	0.000517	0.00106	922	0.000234601	-0.000164	0.000633	0.116486	2057	0.000794785	0.000513	0.00108	850	0.000304557	-0.000118	0.000728	0.179498
svldlc	Total cholesterol in small VLDL (mmol/l)	2181	0.00105294	0.000549	0.00156	922	-0.000111649	-0.000854	0.000631	0.0391105	2057	0.00107843	0.00056	0.0016	850	-3.14e-05	-0.000813	0.00075	0.051628
svldlce	Cholesterol esters in small VLDL (mmol/l)	2181	0.000522107	0.000192	0.000852	922	-0.000246149	-0.000739	0.000247	0.0295853	2057	0.000543114	0.000203	0.000883	850	-0.000214032	-0.000731	0.000303	0.0339674
svldlfc	Free cholesterol in small VLDL (mmol/l)	2181	0.000530872	0.000342	0.00072	922	0.000134371	-0.000143	0.000412	0.0899436	2057	0.000535355	0.000341	0.000729	850	0.000182506	-0.000112	0.000477	0.13872
svldltg	Triglycerides in small VLDL (mmol/l)	2181	0.00193154	0.00132	0.00254	922	0.000631305	-0.000257	0.00152	0.108635	2057	0.00195738	0.00133	0.00258	850	0.000873584	-7.13e-05	0.00182	0.203702
xsvldlp	Concentration of very small VLDL particles (mol/l)	2181	1.07e-10	3.07e-11	1.84e-10	922	-6.45e-11	-1.81e-10	5.19e-11	0.0358996	2057	1.12e-10	3.27e-11	1.91e-10	850	-6.31e-11	-1.85e-10	5.89e-11	0.0338105
xsvldll	Total lipids in very small VLDL (mmol/l)	2181	0.00120671	0.000236	0.00218	922	-0.000943055	-0.00242	0.000533	0.0350719	2057	0.00126538	0.000265	0.00227	850	-0.000944848	-0.00249	0.000599	0.0313204
xsvldlpl	Phospholipids in very small VLDL (mmol/l)	2181	0.000193041	-0.000117	0.000503	922	-0.000464913	-0.000946	1.6e-05	0.03083	2057	0.000208367	-0.000111	0.000528	850	-0.000502918	-0.001	-2.01e-06	0.0222512
xsvldlc	Total cholesterol in very small VLDL (mmol/l)	2181	0.000351008	-0.000118	0.00082	922	-0.00063797	-0.00136	8.69e-05	0.0360243	2057	0.000392128	-9.15e-05	0.000876	850	-0.000660089	-0.00142	9.6e-05	0.027167
xsvldlce	Cholesterol esters in very small VLDL (mmol/l)	2181	0.000236476	-8.18e-05	0.000555	922	-0.000449511	-0.000944	4.52e-05	0.0320269	2057	0.00026994	-5.82e-05	0.000598	850	-0.00046261	-0.000979	5.37e-05	0.0234345
xsvldlfc	Free cholesterol in very small VLDL (mmol/l)	2181	0.000114895	-3.85e-05	0.000268	922	-0.000188869	-0.000424	4.58e-05	0.0492704	2057	0.000122555	-3.56e-05	0.000281	850	-0.000197907	-0.000443	4.69e-05	0.0398167
xsvldltg	Triglycerides in very small VLDL (mmol/l)	2181	0.000662224	0.000409	0.000916	922	0.000159463	-0.000224	0.000543	0.128777	2057	0.000664415	0.000404	0.000925	850	0.000217844	-0.00019	0.000626	0.183849
idlp	Concentration of IDL particles (mol/l)	2178	1.1e-10	-9.35e-11	3.13e-10	922	-3.36e-10	-6.55e-10	-1.75e-11	0.020381	2054	1.25e-10	-8.5e-11	3.35e-10	850	-3.61e-10	-6.94e-10	-2.91e-11	0.0133008
idll	Total lipids in IDL (mmol/l)	2178	0.000851803	-0.00123	0.00293	922	-0.00362223	-0.00688	-0.000361	0.0211376	2054	0.00100777	-0.00114	0.00315	850	-0.00390467	-0.00731	-0.000503	0.0134154
idlpl	Phospholipids in IDL (mmol/l)	2181	-2.87e-05	-0.000563	0.000505	922	-0.00103309	-0.00187	-0.000197	0.0378716	2057	2.37e-06	-0.000549	0.000553	850	-0.00113454	-0.00201	-0.000263	0.0226378
idlc	Total cholesterol in IDL (mmol/l)	2181	4.8e-05	-0.00132	0.00142	922	-0.00261212	-0.00476	-0.000468	0.0321031	2057	0.000158452	-0.00126	0.00157	850	-0.00280363	-0.00504	-0.000565	0.0203005
idlce	Cholesterol esters in IDL (mmol/l)	2181	0.00020088	-0.000774	0.00118	922	-0.00177693	-0.00329	-0.000259	0.0271367	2057	0.000286783	-0.000719	0.00129	850	-0.00188358	-0.00347	-0.000298	0.0180755
idlfc	Free cholesterol in IDL (mmol/l)	2181	-0.000151685	-0.000553	0.00025	922	-0.000835415	-0.00147	-0.000203	0.0496825	2057	-0.00012704	-0.000541	0.000287	850	-0.000920366	-0.00158	-0.000261	0.0281688
idltg	Triglycerides in IDL (mmol/l)	2181	0.000520496	0.00027	0.000771	922	2.36e-05	-0.000366	0.000413	0.0898428	2057	0.000522481	0.000265	0.00078	850	3.39e-05	-0.000377	0.000445	0.0934287
lldlp	Concentration of large LDL particles (mol/l)	2181	4.84e-11	-3.1e-10	4.06e-10	922	-6.48e-10	-1.2e-09	-9.09e-11	0.0339745	2057	6.94e-11	-3e-10	4.39e-10	850	-6.99e-10	-1.28e-09	-1.18e-10	0.0222172
lldll	Total lipids in large LDL (mmol/l)	2181	7.46e-05	-0.00248	0.00263	922	-0.00482834	-0.00881	-0.00085	0.0346751	2057	0.000229696	-0.00241	0.00287	850	-0.00520819	-0.00936	-0.00106	0.0222739
lldlpl	Phospholipids in large LDL (mmol/l)	2181	2.43e-06	-0.000521	0.000526	922	-0.000986937	-0.0018	-0.000171	0.0354672	2057	3.23e-05	-0.000508	0.000573	850	-0.00107267	-0.00192	-0.000221	0.022553
lldlc	Total cholesterol in large LDL (mmol/l)	2181	-0.000359498	-0.00221	0.00149	922	-0.0038503	-0.00674	-0.000961	0.0346025	2057	-0.000233177	-0.00214	0.00167	850	-0.00413364	-0.00715	-0.00112	0.0216702
lldlce	Cholesterol esters in large LDL (mmol/l)	2181	-0.000130999	-0.00153	0.00127	922	-0.00285905	-0.00504	-0.000678	0.03074	2057	-3.32e-05	-0.00148	0.00141	850	-0.00304912	-0.00532	-0.000773	0.0199464
lldlfc	Free cholesterol in large LDL (mmol/l)	2181	-0.000228755	-0.000683	0.000225	922	-0.00099338	-0.00171	-0.000281	0.0503327	2057	-0.000200556	-0.000669	0.000268	850	-0.00108561	-0.00183	-0.000343	0.0288347
lldltg	Triglycerides in large LDL (mmol/l)	2181	0.000432543	0.000207	0.000658	922	1.13e-05	-0.000346	0.000369	0.0920231	2057	0.000431762	0.000199	0.000665	850	-7.53e-07	-0.000376	0.000375	0.0818736
mldlp	Concentration of medium LDL particles (mol/l)	2181	2.01e-11	-2.85e-10	3.25e-10	922	-5.54e-10	-1.03e-09	-8.14e-11	0.0382503	2057	3.62e-11	-2.79e-10	3.51e-10	850	-5.95e-10	-1.09e-09	-1.02e-10	0.0257274
mldll	Total lipids in medium LDL (mmol/l)	2181	-1.44e-05	-0.00155	0.00153	922	-0.00288569	-0.00527	-0.000497	0.03876	2057	7.04e-05	-0.00152	0.00166	850	-0.0030957	-0.00559	-0.000603	0.0258632
mldlpl	Phospholipids in medium LDL (mmol/l)	2181	0.000163853	-0.000137	0.000465	922	-0.000420277	-0.00088	3.9e-05	0.0361044	2057	0.000179589	-0.000131	0.000491	850	-0.000451514	-0.000931	2.82e-05	0.026182
mldlc	Total cholesterol in medium LDL (mmol/l)	2181	-0.00038639	-0.00154	0.000766	922	-0.00247437	-0.00427	-0.000676	0.0400069	2057	-0.000313897	-0.0015	0.000874	850	-0.00264209	-0.00452	-0.000765	0.0258157
mldlce	Cholesterol esters in medium LDL (mmol/l)	2181	-0.000355409	-0.00129	0.00058	922	-0.00207511	-0.00354	-0.000612	0.0380145	2057	-0.000294531	-0.00126	0.00067	850	-0.00221064	-0.00374	-0.000684	0.0245186
mldlfc	Free cholesterol in medium LDL (mmol/l)	2181	-3.09e-05	-0.00025	0.000188	922	-0.000398626	-0.000738	-5.93e-05	0.0526275	2057	-1.93e-05	-0.000245	0.000207	850	-0.000430617	-0.000785	-7.61e-05	0.034398
mldltg	Triglycerides in medium LDL (mmol/l)	2181	0.000208644	9.45e-05	0.000323	922	8.57e-06	-0.000172	0.00019	0.106111	2057	0.000205296	8.75e-05	0.000323	850	-2.82e-06	-0.000193	0.000188	0.0912375
sldlp	Concentration of small LDL particles (mol/l)	2181	4.79e-11	-2.91e-10	3.87e-10	922	-5.69e-10	-1.09e-09	-4.28e-11	0.0415795	2057	6.32e-11	-2.86e-10	4.13e-10	850	-6.15e-10	-1.16e-09	-6.6e-11	0.0284104
sldll	Total lipids in small LDL (mmol/l)	2181	4.42e-05	-0.000905	0.000994	922	-0.00165678	-0.00313	-0.00018	0.042988	2057	8.89e-05	-0.00089	0.00107	850	-0.00179196	-0.00333	-0.000249	0.028958
sldlpl	Phospholipids in small LDL (mmol/l)	2181	0.000141987	-5.83e-05	0.000342	922	-0.000201637	-0.000512	0.000109	0.0529892	2057	0.000147787	-5.9e-05	0.000355	850	-0.000226784	-0.000552	9.84e-05	0.0392599
sldlc	Total cholesterol in small LDL (mmol/l)	2181	-0.000285035	-0.000986	0.000416	922	-0.00149417	-0.00259	-0.000396	0.0456615	2057	-0.00024456	-0.000967	0.000478	850	-0.00160754	-0.00275	-0.000461	0.0288627
sldlce	Cholesterol esters in small LDL (mmol/l)	2181	-0.00028658	-0.000856	0.000283	922	-0.00128322	-0.00218	-0.00039	0.0435252	2057	-0.000252049	-0.000839	0.000335	850	-0.00137805	-0.00231	-0.000446	0.0270944
sldlfc	Free cholesterol in small LDL (mmol/l)	2181	1.5e-06	-0.000133	0.000136	922	-0.000211067	-0.000421	-1.17e-06	0.0615234	2057	7.44e-06	-0.000131	0.000146	850	-0.00022954	-0.000449	-9.83e-06	0.0421717
sldltg	Triglycerides in small LDL (mmol/l)	2181	0.0001868	0.000111	0.000262	922	3.88e-05	-7.87e-05	0.000156	0.0846134	2057	0.0001852	0.000108	0.000263	850	4.21e-05	-8.23e-05	0.000167	0.0956011
xlhdlp	Concentration of very large HDL particles (mol/l)	2181	-9.62e-10	-2.27e-09	3.52e-10	922	-1.81e-09	-4e-09	3.87e-10	0.252288	2057	-9.67e-10	-2.31e-09	3.75e-10	850	-2.3e-09	-4.61e-09	1.64e-11	0.140027
xlhdll	Total lipids in very large HDL (mmol/l)	2181	-0.000997204	-0.00233	0.000331	922	-0.00184743	-0.00407	0.000371	0.253638	2057	-0.00100036	-0.00236	0.000356	850	-0.00234348	-0.00469	-1.5e-06	0.140632
xlhdlpl	Phospholipids in very large HDL (mmol/l)	2181	-0.000654251	-0.00137	5.78e-05	922	-0.000836147	-0.00202	0.000346	0.414297	2057	-0.000680099	-0.00141	4.65e-05	850	-0.00115123	-0.0024	9.72e-05	0.242188
xlhdlc	Total cholesterol in very large HDL (mmol/l)	2181	-0.000444166	-0.00104	0.000152	922	-0.000987029	-0.00198	8.09e-06	0.17094	2057	-0.000426435	-0.00104	0.000183	850	-0.00117196	-0.00222	-0.000121	0.092051
xlhdlce	Cholesterol esters in very large HDL (mmol/l)	2181	-0.000331392	-0.000757	9.46e-05	922	-0.000765254	-0.00147	-5.67e-05	0.140731	2057	-0.000315178	-0.000751	0.000121	850	-0.0008898	-0.00164	-0.000142	0.0747971
xlhdlfc	Free cholesterol in very large HDL (mmol/l)	2181	-0.000112564	-0.000285	5.96e-05	922	-0.000221623	-0.000512	6.84e-05	0.273492	2057	-0.000111114	-0.000287	6.48e-05	850	-0.000281866	-0.000588	2.45e-05	0.155081
xlhdltg	Triglycerides in very large HDL (mmol/l)	2181	0.000101128	4.35e-05	0.000159	922	-2.4e-05	-0.00012	7.15e-05	0.03696	2057	0.000106058	4.69e-05	0.000165	850	-2.02e-05	-0.000121	8.06e-05	0.0350346
lhdlp	Concentration of large HDL particles (mol/l)	2181	-1.37e-09	-4.62e-09	1.88e-09	922	3.79e-10	-5.03e-09	5.79e-09	0.9418	2057	-1.72e-09	-5.03e-09	1.6e-09	850	-9.83e-10	-6.72e-09	4.76e-09	0.734134
lhdll	Total lipids in large HDL (mmol/l)	2181	-0.000979614	-0.00306	0.0011	922	0.000179164	-0.00328	0.00364	0.95395	2057	-0.00119929	-0.00332	0.000925	850	-0.0006956	-0.00437	0.00298	0.744285
lhdlpl	Phospholipids in large HDL (mmol/l)	2181	-0.000334753	-0.00126	0.000587	922	0.000275385	-0.00126	0.00181	0.975044	2057	-0.00045515	-0.0014	0.000486	850	-0.000137736	-0.00177	0.0015	0.814829
lhdlc	Total cholesterol in large HDL (mmol/l)	2181	-0.000767001	-0.00187	0.00034	922	-0.000130041	-0.00196	0.0017	0.968681	2057	-0.000864526	-0.00199	0.000264	850	-0.000579496	-0.00252	0.00136	0.753812
lhdlce	Cholesterol esters in large HDL (mmol/l)	2181	-0.000562172	-0.0014	0.00028	922	-8.23e-05	-0.00147	0.00131	0.965899	2057	-0.000634903	-0.00149	0.000224	850	-0.000419449	-0.00189	0.00105	0.753816
lhdlfc	Free cholesterol in large HDL (mmol/l)	2181	-0.000204473	-0.00047	6.06e-05	922	-4.77e-05	-0.000485	0.00039	0.976562	2057	-0.000229315	-0.000499	4.08e-05	850	-0.000159905	-0.000624	0.000304	0.753344
lhdltg	Triglycerides in large HDL (mmol/l)	2181	0.000121074	3.23e-05	0.00021	922	3.35e-05	-0.000118	0.000184	0.23973	2057	0.000119483	2.86e-05	0.00021	850	2.09e-05	-0.000139	0.000181	0.192276
mhdlp	Concentration of medium HDL particles (mol/l)	2181	3.91e-09	1.32e-09	6.49e-09	922	8.02e-09	3.78e-09	1.23e-08	0.21389	2057	3.33e-09	6.57e-10	6e-09	850	7.32e-09	2.79e-09	1.18e-08	0.220327
mhdll	Total lipids in medium HDL (mmol/l)	2181	0.00155115	0.000422	0.00268	922	0.00340055	0.00155	0.00525	0.203734	2057	0.00129865	0.000134	0.00246	850	0.0030877	0.00111	0.00507	0.211986
mhdlpl	Phospholipids in medium HDL (mmol/l)	2181	0.000845476	0.000351	0.00134	922	0.00157135	0.000752	0.00239	0.257309	2057	0.000734381	0.000224	0.00124	850	0.00141919	0.000544	0.00229	0.281412
mhdlc	Total cholesterol in medium HDL (mmol/l)	2181	0.000393032	-0.00025	0.00104	922	0.00161364	0.000571	0.00266	0.146878	2057	0.000255791	-0.000406	0.000917	850	0.00144175	0.000329	0.00255	0.152525
mhdlce	Cholesterol esters in medium HDL (mmol/l)	2181	0.000258365	-0.000255	0.000772	922	0.00126146	0.000433	0.00209	0.132851	2057	0.000150817	-0.000378	0.000679	850	0.00113194	0.000248	0.00202	0.135011
mhdlfc	Free cholesterol in medium HDL (mmol/l)	2181	0.000134705	2.75e-06	0.000267	922	0.000352489	0.000134	0.000571	0.221994	2057	0.000105072	-3.08e-05	0.000241	850	0.000310126	7.7e-05	0.000543	0.247403
mhdltg	Triglycerides in medium HDL (mmol/l)	2181	0.000312599	0.000239	0.000387	922	0.000214775	0.000104	0.000326	0.429557	2057	0.000308409	0.000232	0.000385	850	0.000226226	0.000108	0.000345	0.572158
shdlp	Concentration of small HDL particles (mol/l)	2181	8.5e-09	4.78e-09	1.22e-08	922	1.46e-08	8.94e-09	2.02e-08	0.113451	2057	7.68e-09	3.82e-09	1.15e-08	850	1.42e-08	8.18e-09	2.02e-08	0.0952556
shdll	Total lipids in small HDL (mmol/l)	2181	0.00176586	0.000936	0.0026	922	0.0031681	0.00191	0.00443	0.108496	2057	0.00158121	0.000721	0.00244	850	0.00306969	0.00172	0.00442	0.0934857
shdlpl	Phospholipids in small HDL (mmol/l)	2181	0.00138849	0.000844	0.00193	922	0.00247905	0.00163	0.00332	0.0406726	2057	0.0012857	0.000722	0.00185	850	0.00248944	0.00159	0.00339	0.0266141
shdlc	Total cholesterol in small HDL (mmol/l)	2181	6.14e-05	-0.000344	0.000467	922	0.000513605	-0.000122	0.00115	0.472745	2057	-2e-05	-0.000438	0.000398	850	0.000378094	-0.000297	0.00105	0.552407
shdlce	Cholesterol esters in small HDL (mmol/l)	2181	-0.000171516	-0.000532	0.000188	922	9.89e-05	-0.000475	0.000673	0.755347	2057	-0.000232847	-0.000603	0.000138	850	-3.6e-05	-0.000643	0.000571	0.895032
shdlfc	Free cholesterol in small HDL (mmol/l)	2181	0.000232796	0.000137	0.000328	922	0.00041481	0.000263	0.000567	0.062446	2057	0.000212685	0.000114	0.000312	850	0.000414208	0.000252	0.000576	0.0445298
shdltg	Triglycerides in small HDL (mmol/l)	2181	0.000316862	0.000223	0.000411	922	0.000173686	2.53e-05	0.000322	0.369456	2057	0.000316735	0.00022	0.000413	850	0.000200546	4.25e-05	0.000359	0.501716
vldld	Mean diameter for VLDL particles (nm)	2178	0.021149	0.0154	0.0269	922	0.0138408	0.00428	0.0234	0.489502	2054	0.0214953	0.0155	0.0275	850	0.0160313	0.00592	0.0261	0.668664
ldld	Mean diameter for LDL particles (nm)	2178	0.000309411	-2.63e-05	0.000645	922	0.000184314	-0.000404	0.000773	0.944825	2054	0.000340517	-2.91e-06	0.000684	850	0.000197681	-0.000426	0.000821	0.974209
hdld	Mean diameter for HDL particles (nm)	2178	-0.00165771	-0.00285	-0.00047	922	-0.00221319	-0.00417	-0.000255	0.31626	2054	-0.0016809	-0.00289	-0.000469	850	-0.00263001	-0.0047	-0.00056	0.197141
serumc	Serum total cholesterol (mmol/l)	2178	0.00378361	-0.00304	0.0106	922	-0.00954731	-0.0205	0.00145	0.0256252	2054	0.00402186	-0.00301	0.0111	850	-0.010861	-0.0224	0.000658	0.0161386
vldlc	Total cholesterol in VLDL (mmol/l)	2178	0.00444101	0.00274	0.00614	922	-0.000123373	-0.00263	0.00238	0.0170549	2054	0.00460263	0.00286	0.00635	850	0.000258664	-0.00238	0.0029	0.0250908
remnantc	Remnant cholesterol (non-HDL, non-LDL -cholesterol) (mmol/l)	2178	0.004682	0.00186	0.00751	922	-0.00273711	-0.007	0.00153	0.0107675	2054	0.00496145	0.00205	0.00787	850	-0.00254718	-0.00702	0.00192	0.0107978
ldlc	Total cholesterol in LDL (mmol/l)	2178	-0.000557352	-0.00423	0.00312	922	-0.00782019	-0.0136	-0.00204	0.0266144	2054	-0.000300596	-0.00409	0.00349	850	-0.00838354	-0.0144	-0.00235	0.0164626
hdlc	Total cholesterol in HDL (mmol/l)	2178	-0.000338567	-0.00249	0.00181	922	0.00100872	-0.00266	0.00468	0.9751	2054	-0.000635533	-0.00283	0.00156	850	6.64e-05	-0.00384	0.00398	0.783757
hdl2c	Total cholesterol in HDL2 (mmol/l)	2178	-0.000607952	-0.00256	0.00135	922	0.000798355	-0.00252	0.00411	0.956806	2054	-0.00087414	-0.00287	0.00112	850	-6.75e-05	-0.0036	0.00346	0.847543
hdl3c	Total cholesterol in HDL3 (mmol/l)	2178	0.000267662	1.68e-05	0.000519	922	0.000212514	-0.000226	0.000651	0.504078	2054	0.000236973	-2.03e-05	0.000494	850	0.000136873	-0.000329	0.000603	0.406027
estc	Esterified cholesterol (mmol/l)	2169	0.00149918	-0.00326	0.00626	919	-0.00762838	-0.0153	5.39e-05	0.0271645	2046	0.00164827	-0.00325	0.00655	847	-0.00880196	-0.0168	-0.000777	0.0152299
freec	Free cholesterol (mmol/l)	2169	0.00168468	-0.000285	0.00365	919	-0.00250725	-0.00565	0.000631	0.0211086	2046	0.00175864	-0.000273	0.00379	847	-0.00277535	-0.00606	0.000505	0.0149378
serumtg	Serum total triglycerides (mmol/l)	2178	0.0123871	0.0088	0.016	922	0.00359937	-0.00173	0.00893	0.0476384	2054	0.0125816	0.0089	0.0163	850	0.00480508	-0.000856	0.0105	0.0884471
vldltg	Triglycerides in VLDL (mmol/l)	2178	0.0100325	0.00714	0.0129	922	0.00311953	-0.00109	0.00733	0.059156	2054	0.0102224	0.00725	0.0132	850	0.00430591	-0.000167	0.00878	0.121805
ldltg	Triglycerides in LDL (mmol/l)	2178	0.000896532	0.000488	0.00131	922	5.89e-05	-0.000594	0.000712	0.0621452	2054	0.000894366	0.000473	0.00132	850	3.88e-05	-0.000649	0.000726	0.0566064
hdltg	Triglycerides in HDL (mmol/l)	2178	0.000898975	0.000657	0.00114	922	0.000397749	-1.82e-06	0.000797	0.0889069	2054	0.00090072	0.000652	0.00115	850	0.000427398	3.52e-06	0.000851	0.11079
totpg	Total phosphoglycerides (mmol/l)	2169	0.00458381	0.00233	0.00684	919	0.000721668	-0.0031	0.00455	0.0746346	2046	0.00455346	0.00223	0.00688	847	0.000506634	-0.00353	0.00454	0.0718358
pc	Phosphatidylcholine and other cholines (mmol/l)	2168	0.00472972	0.00206	0.0074	919	-2.98e-05	-0.00439	0.00433	0.0582858	2045	0.0046771	0.00193	0.00742	847	-0.000446347	-0.00504	0.00415	0.0489448
sm	Sphingomyelins (mmol/l)	2168	4.76e-05	-0.00045	0.000545	919	-0.000653391	-0.00148	0.000171	0.077472	2045	5.92e-05	-0.000454	0.000572	847	-0.000754645	-0.00162	0.000109	0.054281
totcho	Total cholines (mmol/l)	2168	0.00485276	0.00208	0.00763	919	0.000381723	-0.0043	0.00507	0.0801231	2045	0.00476385	0.00191	0.00762	847	-3.03e-05	-0.00496	0.0049	0.0714614
apoa1	Apolipoprotein A-I (g/l)	2178	0.000865859	-0.000389	0.00212	922	0.000571551	-0.00163	0.00278	0.41777	2054	0.000725742	-0.000559	0.00201	850	0.000136753	-0.00222	0.00249	0.328201
apob	Apolipoprotein B (g/l)	2178	0.00235403	0.000966	0.00374	922	-0.00129034	-0.00337	0.00079	0.0104881	2054	0.00248381	0.00105	0.00391	850	-0.00115231	-0.00334	0.00103	0.0117051
apobapoa1	Ratio of apolipoprotein B to apolipoprotein A-I	2178	0.00100885	0.000267	0.00175	922	-0.000885581	-0.00199	0.000222	0.0311303	2054	0.00112857	0.000367	0.00189	850	-0.000685628	-0.00185	0.000484	0.0409852
totfa	Total fatty acids (mmol/l)	2158	0.0387835	0.0227	0.0549	916	0.0104308	-0.0159	0.0368	0.0764047	2035	0.0386343	0.0221	0.0552	844	0.011772	-0.016	0.0395	0.0893498
unsat	Estimated degree of unsaturation	2158	-0.000232006	-0.000482	1.76e-05	916	-0.000262146	-0.000674	0.00015	0.471583	2035	-0.000233829	-0.000488	2.06e-05	844	-0.000345247	-0.000782	9.17e-05	0.351931
dha	22:6, docosahexaenoic acid (mmol/l)	2158	0.000524162	0.000283	0.000765	916	0.00050968	0.000104	0.000915	0.45444	2035	0.000499658	0.000256	0.000743	844	0.000397689	-3.14e-05	0.000827	0.292656
la	18:2, linoleic acid (mmol/l)	2158	0.0022583	-0.0021	0.00662	916	-0.00535516	-0.0129	0.00216	0.0831524	2035	0.00244252	-0.00203	0.00692	844	-0.00598411	-0.0139	0.00195	0.0574538
faw3	Omega-3 fatty acids (mmol/l)	2158	0.00089394	0.000306	0.00148	916	0.000662969	-0.000308	0.00163	0.248832	2035	0.000866142	0.000271	0.00146	844	0.000468426	-0.000556	0.00149	0.162677
faw6	Omega-6 fatty acids (mmol/l)	2158	0.00502216	0.000215	0.00983	916	-0.00350411	-0.0117	0.00472	0.0700947	2035	0.00514459	0.000209	0.0101	844	-0.00399466	-0.0127	0.00466	0.0550434
pufa	Polyunsaturated fatty acids (mmol/l)	2158	0.00591548	0.000671	0.0112	916	-0.00284151	-0.0118	0.00614	0.0738421	2035	0.00600923	0.000625	0.0114	844	-0.00352714	-0.013	0.00593	0.0559354
mufa	Monounsaturated fatty acids; 16:1, 18:1 (mmol/l)	2158	0.0173095	0.0114	0.0232	916	0.00637756	-0.00248	0.0152	0.0829538	2035	0.0171686	0.0111	0.0232	844	0.00739319	-0.00194	0.0167	0.117975
sfa	Saturated fatty acids (mmol/l)	2158	0.0155448	0.00967	0.0214	916	0.00688917	-0.00316	0.0169	0.130941	2035	0.0154416	0.00942	0.0215	844	0.00790928	-0.00269	0.0185	0.171465
dhafa	Ratio of 22:6 docosahexaenoic acid to total fatty acids (%)	2158	-0.000822611	-0.00212	0.000476	916	0.00211389	0.000164	0.00406	0.117868	2035	-0.000941089	-0.00225	0.000367	844	0.00138059	-0.000681	0.00344	0.233514
lafa	Ratio of 18:2 linoleic acid to total fatty acids (%)	2158	-0.0498624	-0.0631	-0.0366	916	-0.0531678	-0.0782	-0.0281	0.72492	2035	-0.0482346	-0.0619	-0.0346	844	-0.0576205	-0.0843	-0.0309	0.473044
faw3fa	Ratio of omega-3 fatty acids to total fatty acids (%)	2158	-0.00323702	-0.00608	-0.000397	916	0.00160113	-0.00264	0.00584	0.427917	2035	-0.00333559	-0.00616	-0.000509	844	0.000409799	-0.00405	0.00487	0.622753
faw6fa	Ratio of omega-6 fatty acids to total fatty acids (%)	2158	-0.0405036	-0.0521	-0.0289	916	-0.0426816	-0.0633	-0.0221	0.680974	2035	-0.0393595	-0.0513	-0.0275	844	-0.0467405	-0.0687	-0.0248	0.456229
pufafa	Ratio of polyunsaturated fatty acids to total fatty acids (%)	2158	-0.0437614	-0.0566	-0.0309	916	-0.0410884	-0.0633	-0.0189	0.837861	2035	-0.0427147	-0.0559	-0.0296	844	-0.0463519	-0.07	-0.0227	0.563586
mufafa	Ratio of monounsaturated fatty acids to total fatty acids (%)	2158	0.035765	0.0225	0.049	916	0.0224367	0.00204	0.0428	0.666259	2035	0.0350805	0.0217	0.0484	844	0.0244681	0.0029	0.046	0.798825
sfafa	Ratio of saturated fatty acids to total fatty acids (%)	2158	0.00798959	-0.00049	0.0165	916	0.0186519	0.00455	0.0328	0.329959	2035	0.00762643	-0.00106	0.0163	844	0.0218744	0.007	0.0367	0.202879
glc	Glucose (mmol/l)	2173	0.0068658	0.00432	0.00942	916	0.0129981	0.00837	0.0176	0.0087546	2050	0.00674834	0.00412	0.00938	845	0.0134817	0.00849	0.0185	0.0067418
lac	Lactate (mmol/l)	2178	0.00968287	0.00666	0.0127	918	0.0021105	-0.0027	0.00692	0.00237097	2054	0.00977165	0.00664	0.0129	846	0.00319709	-0.00193	0.00833	0.0064895
pyr	Pyruvate (mmol/l)	2177	0.00055623	0.000421	0.000692	917	0.000227806	2.05e-05	0.000435	0.015355	2053	0.000563483	0.000424	0.000703	845	0.000233005	1.18e-05	0.000454	0.0173728
cit	Citrate (mmol/l)	2144	0.000436261	0.000348	0.000525	903	0.000209503	5.98e-05	0.000359	0.0294728	2022	0.000429863	0.000339	0.000521	835	0.000179326	2.15e-05	0.000337	0.01265
glol	Pyruvate (mmol/l)	2177	0.000436736	0.000343	0.000531	921	0.000441335	0.000302	0.000581	0.936391	2054	0.000437575	0.000341	0.000534	849	0.000407362	0.00026	0.000555	0.634699
ala	Alanine (mmol/l)	2173	0.000587902	0.00031	0.000866	918	8.14e-05	-0.000421	0.000583	0.0752401	2049	0.000593025	0.000304	0.000882	846	0.00019512	-0.000337	0.000727	0.124617
gln	Glutamine (mmol/l)	2178	-0.000664553	-0.000923	-0.000406	921	-0.000624771	-0.0011	-0.000154	0.868402	2054	-0.000692231	-0.000958	-0.000427	849	-0.00046867	-0.000971	3.37e-05	0.504148
gly	Glycine (mmol/l)	2178	0.000112275	-7.17e-05	0.000296	921	0.000596631	0.000278	0.000915	0.0221987	2054	6.38e-05	-0.000124	0.000252	849	0.000637718	0.000299	0.000977	0.0146923
his	Histidine (mmol/l)	2178	-4.1e-05	-0.0001	1.8e-05	922	3.37e-05	-5.51e-05	0.000122	0.26811	2054	-4.51e-05	-0.000106	1.59e-05	850	4.81e-05	-4.66e-05	0.000143	0.236264
ile	Isoleucine (mmol/l)	2178	0.000365427	0.000306	0.000425	922	0.000255028	0.000158	0.000352	0.0948639	2054	0.000368066	0.000307	0.000429	850	0.000293182	0.000191	0.000395	0.259864
leu	Leucine (mmol/l)	2179	0.000377344	0.000322	0.000433	922	0.000331962	0.000241	0.000423	0.348156	2055	0.000378691	0.000322	0.000436	850	0.000361573	0.000265	0.000458	0.65038
val	Valine (mmol/l)	2178	0.000501252	0.000397	0.000605	921	0.000570833	0.0004	0.000742	0.610222	2054	0.000516822	0.00041	0.000623	849	0.000620286	0.00044	0.000801	0.392234
phe	Phenylalanine (mmol/l)	2179	0.000399968	0.000337	0.000463	922	0.00039216	0.000291	0.000493	0.655194	2055	0.000403832	0.00034	0.000468	850	0.000418251	0.000311	0.000525	0.934286
tyr	Tyrosine (mmol/l)	2177	0.000113996	8.26e-05	0.000145	922	0.000137139	8.38e-05	0.00019	0.732469	2053	0.00011669	8.45e-05	0.000149	850	0.000160104	0.000104	0.000216	0.395113
ace	Acetate (mmol/l)	2178	1.54e-05	-1.89e-05	4.97e-05	922	-2.15e-05	-8e-05	3.71e-05	0.117865	2054	2.55e-05	-9.58e-06	6.06e-05	850	-1.72e-05	-7.94e-05	4.49e-05	0.123443
bohbut	3-hydroxybutyrate (mmol/l)	2179	0.000441547	0.000211	0.000672	922	0.000262032	-4.06e-05	0.000565	0.277128	2055	0.000437465	0.000202	0.000673	850	0.000213015	-0.000109	0.000535	0.182145
crea	Creatinine (mmol/l)	2178	8.84e-05	5.03e-05	0.000127	922	5.99e-05	6.55e-06	0.000113	0.563586	2055	9.37e-05	5.41e-05	0.000133	850	7.17e-05	1.53e-05	0.000128	0.727573
alb	Albumin (signal area)	2179	6.03e-05	2.45e-05	9.61e-05	922	7.11e-05	8.89e-06	0.000133	0.805071	2055	6.2e-05	2.53e-05	9.86e-05	850	8.16e-05	1.54e-05	0.000148	0.675925
gp	Glycoprotein acetyls, mainly a1-acid glycoprotein (mmol/l)	2180	0.00781388	0.00666	0.00897	922	0.00710284	0.0053	0.00891	0.673303	2056	0.00772586	0.00654	0.00891	850	0.0074023	0.00546	0.00934	0.886628

## Sheet: Associations GD
Table S11: Pregnancy metabolite concentration differences in original units between mothers with gestational diabetes vs not. Model 1: age-adjusted, model 2: age-, parity-, and education-adjusted, model 3: age-, parity-, education-, and BMI-adjusted.
Metabolite	Metabolite Information	White European - Model 1				South Asian - Model 1				P-Interaction	White European - Model 2				South Asian - Model 2				P-Interaction	White European - Model 3				South Asian - Model 3				P-Interaction
		n	Effect Estimate	95% CI Lower	95% CI Upper	n	Effect Estimate	95% CI Lower	95% CI Upper		n	Effect Estimate	95% CI Lower	95% CI Upper	n	Effect Estimate	95% CI Lower	95% CI Upper		n	Effect Estimate	95% CI Lower	95% CI Upper	n	Effect Estimate	95% CI Lower	95% CI Upper
xxlvldlp	Concentration of chylomicrons and extremely large VLDL particles (mol/l)	4072	3.24e-11	2.03e-11	4.45e-11	4701	2.08e-11	1.34e-11	2.82e-11	0.174811	3854	3.29e-11	2.04e-11	4.54e-11	4445	2.08e-11	1.32e-11	2.84e-11	0.15627	3685	2.62e-11	1.35e-11	3.88e-11	4218	2.07e-11	1.28e-11	2.86e-11	0.275833
xxlvldll	Total lipids in chylomicrons and extremely large VLDL (mmol/l)	4072	0.00703111	0.0044	0.00966	4701	0.00451391	0.0029	0.00613	0.173692	3854	0.00712843	0.00441	0.00984	4445	0.00451758	0.00287	0.00617	0.156264	3685	0.00568365	0.00294	0.00843	4218	0.00448666	0.00277	0.0062	0.275645
xxlvldlpl	Phospholipids in chylomicrons and extremely large VLDL (mmol/l)	4072	0.000937025	0.0006	0.00127	4701	0.00062138	0.000414	0.000828	0.178335	3854	0.000948965	0.000601	0.0013	4445	0.000623689	0.000412	0.000836	0.162885	3685	0.000749708	0.000399	0.0011	4218	0.000614337	0.000394	0.000835	0.303541
xxlvldlc	Total cholesterol in chylomicrons and extremely large VLDL (mmol/l)	4072	0.00133243	0.000791	0.00187	4701	0.000773618	0.000437	0.00111	0.136751	3854	0.00133474	0.000777	0.00189	4445	0.000778087	0.000433	0.00112	0.139561	3685	0.00108161	0.000515	0.00165	4218	0.000788697	0.00043	0.00115	0.232329
xxlvldlce	Cholesterol esters in chylomicrons and extremely large VLDL (mmol/l)	4072	0.000634326	0.000321	0.000948	4701	0.000277994	8.15e-05	0.000475	0.0898536	3854	0.000628387	0.000305	0.000951	4445	0.000282631	8.17e-05	0.000484	0.106467	3685	0.00051948	0.00019	0.000849	4218	0.000310851	0.000102	0.00052	0.162396
xxlvldlfc	Free cholesterol in chylomicrons and extremely large VLDL (mmol/l)	4072	0.000698151	0.00046	0.000936	4701	0.000495709	0.000349	0.000643	0.251065	3854	0.000706386	0.000461	0.000951	4445	0.00049554	0.000345	0.000646	0.217746	3685	0.000562148	0.000315	0.00081	4218	0.000477938	0.000322	0.000634	0.382687
xxlvldltg	Triglycerides in chylomicrons and extremely large VLDL (mmol/l)	4072	0.00476159	0.003	0.00652	4701	0.00311917	0.00204	0.00419	0.188143	3854	0.00484461	0.00303	0.00666	4445	0.003116	0.00202	0.00422	0.162795	3685	0.00385229	0.00202	0.00569	4218	0.00308389	0.00194	0.00423	0.287566
xlvldlp	Concentration of very large VLDL particles (mol/l)	4072	2.53e-10	1.7e-10	3.36e-10	4701	1.77e-10	1.27e-10	2.27e-10	0.226039	3854	2.57e-10	1.72e-10	3.42e-10	4445	1.76e-10	1.25e-10	2.27e-10	0.17654	3685	2.04e-10	1.18e-10	2.89e-10	4218	1.66e-10	1.13e-10	2.19e-10	0.31421
xlvldll	Total lipids in very large VLDL (mmol/l)	4072	0.0244314	0.0164	0.0325	4701	0.0170103	0.0122	0.0218	0.223264	3854	0.024808	0.0165	0.0331	4445	0.0169234	0.012	0.0219	0.176463	3685	0.0196823	0.0113	0.028	4218	0.0160202	0.0109	0.0212	0.312981
xlvldlpl	Phospholipids in very large VLDL (mmol/l)	4072	0.00395312	0.0026	0.00531	4701	0.0026101	0.0018	0.00342	0.169946	3854	0.0039983	0.0026	0.00539	4445	0.00260886	0.00177	0.00344	0.145426	3685	0.00316424	0.00176	0.00457	4218	0.00249892	0.00163	0.00337	0.267762
xlvldlc	Total cholesterol in very large VLDL (mmol/l)	4072	0.00436633	0.00277	0.00596	4701	0.00292067	0.00194	0.0039	0.225884	3854	0.00441502	0.00277	0.00606	4445	0.00291735	0.00192	0.00392	0.19696	3685	0.00353928	0.00188	0.0052	4218	0.00283563	0.0018	0.00388	0.323253
xlvldlce	Cholesterol esters in very large VLDL (mmol/l)	4072	0.00227903	0.00142	0.00314	4701	0.00151153	0.000983	0.00204	0.244956	3854	0.00230626	0.00142	0.00319	4445	0.00150781	0.000967	0.00205	0.211538	3685	0.00185494	0.000956	0.00275	4218	0.00146694	0.000905	0.00203	0.329127
xlvldlfc	Free cholesterol in very large VLDL (mmol/l)	4072	0.00208768	0.00135	0.00282	4701	0.00140912	0.000958	0.00186	0.206277	3854	0.0021091	0.00135	0.00287	4445	0.00140951	0.000948	0.00187	0.182211	3685	0.0016846	0.000919	0.00245	4218	0.00136867	0.000889	0.00185	0.318027
xlvldltg	Triglycerides in very large VLDL (mmol/l)	4072	0.0161127	0.011	0.0212	4701	0.0114785	0.00841	0.0145	0.240888	3854	0.0163955	0.0111	0.0217	4445	0.0113961	0.00826	0.0145	0.181418	3685	0.0129786	0.00768	0.0183	4218	0.0106846	0.00742	0.0139	0.325119
lvldlp	Concentration of large VLDL particles (mol/l)	4072	1.59e-09	1.09e-09	2.09e-09	4701	1.09e-09	7.91e-10	1.39e-09	0.189325	3854	1.61e-09	1.1e-09	2.13e-09	4445	1.08e-09	7.71e-10	1.38e-09	0.137886	3685	1.28e-09	7.66e-10	1.8e-09	4218	9.99e-10	6.82e-10	1.32e-09	0.249247
lvldll	Total lipids in large VLDL (mmol/l)	4072	0.0917894	0.0628	0.121	4701	0.06282	0.0455	0.0801	0.18904	3854	0.0932653	0.0634	0.123	4445	0.0621293	0.0444	0.0799	0.139015	3685	0.0740575	0.0441	0.104	4218	0.0577208	0.0393	0.0761	0.25083
lvldlpl	Phospholipids in large VLDL (mmol/l)	4072	0.0166774	0.0113	0.022	4701	0.0112191	0.00803	0.0144	0.17108	3854	0.0169071	0.0114	0.0224	4445	0.0111293	0.00786	0.0144	0.131641	3685	0.0133962	0.00789	0.0189	4218	0.0103885	0.007	0.0138	0.242726
lvldlc	Total cholesterol in large VLDL (mmol/l)	4072	0.0197547	0.0131	0.0264	4701	0.013048	0.00905	0.017	0.183606	3854	0.0200231	0.0132	0.0269	4445	0.0129621	0.00886	0.0171	0.145057	3685	0.0159688	0.00909	0.0228	4218	0.0121674	0.00791	0.0164	0.249249
lvldlce	Cholesterol esters in large VLDL (mmol/l)	4072	0.00907532	0.00582	0.0123	4701	0.00559002	0.00363	0.00755	0.161455	3854	0.00919993	0.00585	0.0125	4445	0.00555192	0.00354	0.00756	0.128766	3685	0.00737216	0.004	0.0107	4218	0.00520582	0.00312	0.00729	0.205731
lvldlfc	Free cholesterol in large VLDL (mmol/l)	4072	0.0106797	0.00728	0.0141	4701	0.00745558	0.0054	0.00951	0.209976	3854	0.0108236	0.00732	0.0143	4445	0.00740773	0.0053	0.00952	0.164927	3685	0.00859616	0.00507	0.0121	4218	0.00695884	0.00477	0.00915	0.300085
lvldltg	Triglycerides in large VLDL (mmol/l)	4072	0.05536	0.0383	0.0724	4701	0.0385576	0.0284	0.0487	0.19867	3854	0.0563388	0.0387	0.0739	4445	0.0380423	0.0276	0.0485	0.140339	3685	0.0446968	0.0271	0.0623	4218	0.0351691	0.0244	0.046	0.255609
mvldlp	Concentration of medium VLDL particles (mol/l)	4072	3.96e-09	2.65e-09	5.26e-09	4701	2.47e-09	1.7e-09	3.25e-09	0.129236	3854	4.02e-09	2.67e-09	5.37e-09	4445	2.43e-09	1.64e-09	3.23e-09	0.0912517	3685	3.2e-09	1.85e-09	4.56e-09	4218	2.24e-09	1.41e-09	3.06e-09	0.15897
mvldll	Total lipids in medium VLDL (mmol/l)	4072	0.13099	0.0874	0.175	4701	0.0811145	0.0552	0.107	0.123194	3854	0.132998	0.0881	0.178	4445	0.0798383	0.0533	0.106	0.0888308	3685	0.106015	0.0609	0.151	4218	0.0736384	0.0461	0.101	0.155298
mvldlpl	Phospholipids in medium VLDL (mmol/l)	4072	0.0249878	0.0165	0.0334	4701	0.0152616	0.0103	0.0203	0.117503	3854	0.0253302	0.0166	0.034	4445	0.0150773	0.00994	0.0202	0.0885573	3685	0.0201334	0.0114	0.0289	4218	0.0139784	0.00865	0.0193	0.157102
mvldlc	Total cholesterol in medium VLDL (mmol/l)	4072	0.0310781	0.0195	0.0427	4701	0.0160617	0.00907	0.0231	0.0632743	3854	0.0312128	0.0193	0.0432	4445	0.0159735	0.00881	0.0231	0.0576448	3685	0.0251631	0.0131	0.0372	4218	0.0152799	0.00784	0.0227	0.101414
mvldlce	Cholesterol esters in medium VLDL (mmol/l)	4072	0.0138767	0.00772	0.02	4701	0.00480453	0.00106	0.00855	0.0273254	3854	0.0137829	0.00743	0.0201	4445	0.00485146	0.00102	0.00869	0.0315802	3685	0.0112621	0.00481	0.0177	4218	0.00495556	0.000975	0.00894	0.0526105
mvldlfc	Free cholesterol in medium VLDL (mmol/l)	4072	0.0171965	0.0116	0.0228	4701	0.0112579	0.00788	0.0146	0.160143	3854	0.0174254	0.0116	0.0232	4445	0.0111229	0.00766	0.0146	0.120406	3685	0.0138973	0.00808	0.0197	4218	0.0103255	0.00673	0.0139	0.212696
mvldltg	Triglycerides in medium VLDL (mmol/l)	4072	0.0749431	0.051	0.0989	4701	0.0497951	0.0357	0.0639	0.175244	3854	0.0764759	0.0519	0.101	4445	0.0487896	0.0343	0.0633	0.114193	3685	0.0607348	0.036	0.0854	4218	0.0443811	0.0294	0.0594	0.195194
svldlp	Concentration of small VLDL particles (mol/l)	4072	4.44e-09	2.83e-09	6.05e-09	4701	2.36e-09	1.41e-09	3.32e-09	0.0765496	3854	4.47e-09	2.82e-09	6.13e-09	4445	2.35e-09	1.37e-09	3.33e-09	0.062803	3685	3.55e-09	1.88e-09	5.22e-09	4218	2.13e-09	1.11e-09	3.14e-09	0.107403
svldll	Total lipids in small VLDL (mmol/l)	4072	0.084048	0.0528	0.115	4701	0.0423708	0.0237	0.061	0.0641414	3854	0.0844146	0.0522	0.117	4445	0.042173	0.0231	0.0613	0.0554602	3685	0.0670041	0.0345	0.0995	4218	0.0383851	0.0186	0.0582	0.0951279
svldlpl	Phospholipids in small VLDL (mmol/l)	4072	0.0182201	0.0118	0.0246	4701	0.0104848	0.00667	0.0143	0.106044	3854	0.0183085	0.0117	0.0249	4445	0.0104973	0.00658	0.0144	0.0912979	3685	0.0143736	0.00773	0.021	4218	0.0095075	0.00546	0.0136	0.160996
svldlc	Total cholesterol in small VLDL (mmol/l)	4072	0.0218658	0.01	0.0337	4701	0.00253092	-0.00471	0.00978	0.0136846	3854	0.0213149	0.00911	0.0335	4445	0.00277603	-0.00465	0.0102	0.019451	3685	0.0171111	0.00467	0.0296	4218	0.00288573	-0.0048	0.0106	0.0303109
svldlce	Cholesterol esters in small VLDL (mmol/l)	4072	0.00983567	0.00206	0.0176	4701	-0.00394641	-0.00878	0.000883	0.00597975	3854	0.00930286	0.00129	0.0173	4445	-0.00370535	-0.00865	0.00124	0.0111386	3685	0.00755562	-0.000647	0.0158	4218	-0.00309501	-0.00821	0.00202	0.0149224
svldlfc	Free cholesterol in small VLDL (mmol/l)	4072	0.0120362	0.00761	0.0165	4701	0.00648076	0.00381	0.00915	0.0803012	3854	0.0120187	0.00747	0.0166	4445	0.00648523	0.00374	0.00923	0.0753304	3685	0.00956265	0.00497	0.0142	4218	0.00598494	0.00315	0.00882	0.133275
svldltg	Triglycerides in small VLDL (mmol/l)	4072	0.0439616	0.0298	0.0582	4701	0.0293467	0.0209	0.0378	0.205447	3854	0.0447869	0.0302	0.0594	4445	0.0288932	0.0203	0.0375	0.137709	3685	0.035516	0.0209	0.0502	4218	0.0259857	0.0171	0.0349	0.225982
xsvldlp	Concentration of very small VLDL particles (mol/l)	4072	2.22e-09	4.03e-10	4.04e-09	4701	-2.96e-10	-1.44e-09	8.52e-10	0.0315156	3854	2.07e-09	1.95e-10	3.94e-09	4445	-2.11e-10	-1.39e-09	9.65e-10	0.0566675	3685	1.66e-09	-2.63e-10	3.58e-09	4218	8.27e-12	-1.21e-09	1.23e-09	0.0824045
xsvldll	Total lipids in very small VLDL (mmol/l)	4072	0.0241073	0.00111	0.0471	4701	-0.00789765	-0.0225	0.00668	0.0286963	3854	0.022055	-0.00166	0.0458	4445	-0.00676599	-0.0217	0.00816	0.0546627	3685	0.0178042	-0.00655	0.0422	4218	-0.00345096	-0.0189	0.012	0.0767871
xsvldlpl	Phospholipids in very small VLDL (mmol/l)	4072	0.00243993	-0.00492	0.0098	4701	-0.00744725	-0.0122	-0.00269	0.0257941	3854	0.0017633	-0.00583	0.00936	4445	-0.00683474	-0.0117	-0.00197	0.0609174	3685	0.00125529	-0.00656	0.00907	4218	-0.00494817	-0.00998	7.99e-05	0.0829978
xsvldlc	Total cholesterol in very small VLDL (mmol/l)	4072	0.00564912	-0.00549	0.0168	4701	-0.0102824	-0.0175	-0.0031	0.0210028	3854	0.00437254	-0.00712	0.0159	4445	-0.00980939	-0.0172	-0.00246	0.047118	3685	0.00398843	-0.00786	0.0158	4218	-0.00757041	-0.0152	2.74e-05	0.0540181
xsvldlce	Cholesterol esters in very small VLDL (mmol/l)	4072	0.00359815	-0.00396	0.0112	4701	-0.0075577	-0.0125	-0.00266	0.0178894	3854	0.00266177	-0.00514	0.0105	4445	-0.00729979	-0.0123	-0.00229	0.0413933	3685	0.00261303	-0.00544	0.0107	4218	-0.00582659	-0.011	-0.000639	0.0435796
xsvldlfc	Free cholesterol in very small VLDL (mmol/l)	4072	0.00204903	-0.00159	0.00569	4701	-0.00272391	-0.00504	-0.000403	0.0322836	3854	0.00170848	-0.00204	0.00546	4445	-0.00250863	-0.00488	-0.000134	0.0664606	3685	0.00137377	-0.00249	0.00523	4218	-0.00174354	-0.0042	0.000712	0.0890747
xsvldltg	Triglycerides in very small VLDL (mmol/l)	4072	0.0160254	0.0101	0.022	4701	0.00983218	0.00616	0.0135	0.18247	3854	0.0159252	0.00982	0.022	4445	0.00987818	0.00611	0.0136	0.173414	3685	0.012568	0.0064	0.0187	4218	0.0090684	0.00517	0.013	0.289424
idlp	Concentration of IDL particles (mol/l)	4068	4.43e-10	-4.38e-09	5.27e-09	4700	-5.32e-09	-8.45e-09	-2.19e-09	0.0363174	3850	-5.96e-11	-5.04e-09	4.92e-09	4445	-4.93e-09	-8.13e-09	-1.72e-09	0.0877823	3681	1.06e-10	-5.03e-09	5.24e-09	4218	-3.3e-09	-6.61e-09	1.31e-11	0.115863
idll	Total lipids in IDL (mmol/l)	4068	-0.00199452	-0.0513	0.0473	4700	-0.0605574	-0.0926	-0.0285	0.0352283	3850	-0.00717258	-0.058	0.0437	4445	-0.0565674	-0.0893	-0.0238	0.0870186	3681	-0.00399209	-0.0564	0.0485	4218	-0.0390313	-0.0729	-0.00519	0.112004
idlpl	Phospholipids in IDL (mmol/l)	4072	-0.00435743	-0.017	0.00828	4701	-0.0190913	-0.0273	-0.0109	0.0359053	3854	-0.00565198	-0.0187	0.00738	4445	-0.0179638	-0.0264	-0.00957	0.091131	3685	-0.00420109	-0.0177	0.00925	4218	-0.0131776	-0.0218	-0.00452	0.112477
idlc	Total cholesterol in IDL (mmol/l)	4072	-0.00807275	-0.0406	0.0244	4701	-0.0478566	-0.0689	-0.0268	0.0262151	3854	-0.0114967	-0.045	0.022	4445	-0.0456384	-0.0671	-0.0242	0.0677152	3685	-0.00720901	-0.0418	0.0274	4218	-0.0329852	-0.0551	-0.0108	0.0820582
idlce	Cholesterol esters in IDL (mmol/l)	4072	-0.00195507	-0.025	0.0211	4701	-0.0319179	-0.0468	-0.017	0.0200311	3854	-0.00436553	-0.0282	0.0195	4445	-0.0305202	-0.0457	-0.0153	0.0522105	3685	-0.00193831	-0.0265	0.0227	4218	-0.0218808	-0.0376	-0.00618	0.0642301
idlfc	Free cholesterol in IDL (mmol/l)	4072	-0.00610377	-0.0156	0.0034	4701	-0.0159365	-0.0221	-0.00975	0.0506241	3854	-0.00711798	-0.0169	0.00268	4445	-0.0151168	-0.0214	-0.00879	0.125075	3685	-0.00526255	-0.0154	0.00484	4218	-0.0111004	-0.0176	-0.00459	0.146343
idltg	Triglycerides in IDL (mmol/l)	4072	0.0117009	0.00581	0.0176	4701	0.00665379	0.00287	0.0104	0.229136	3854	0.0112763	0.0052	0.0173	4445	0.00701991	0.00314	0.0109	0.305556	3685	0.00892478	0.00272	0.0151	4218	0.00711342	0.00309	0.0111	0.473429
lldlp	Concentration of large LDL particles (mol/l)	4072	-9.62e-10	-9.44e-09	7.52e-09	4701	-1.05e-08	-1.59e-08	-5e-09	0.0434061	3854	-1.72e-09	-1.05e-08	7.03e-09	4445	-9.81e-09	-1.54e-08	-4.22e-09	0.0981957	3685	-1.14e-09	-1.02e-08	7.89e-09	4218	-6.7e-09	-1.25e-08	-9.37e-10	0.127644
lldll	Total lipids in large LDL (mmol/l)	4072	-0.0129838	-0.0735	0.0475	4701	-0.0805589	-0.12	-0.0415	0.0428795	3854	-0.0184162	-0.0808	0.044	4445	-0.0759126	-0.116	-0.036	0.0978293	3685	-0.0129416	-0.0774	0.0515	4218	-0.0530175	-0.0942	-0.0119	0.124305
lldlpl	Phospholipids in large LDL (mmol/l)	4072	-0.00308218	-0.0155	0.00931	4701	-0.0176003	-0.0256	-0.0096	0.0327807	3854	-0.00419185	-0.017	0.00859	4445	-0.0166332	-0.0248	-0.00846	0.0791138	3685	-0.00300338	-0.0162	0.0102	4218	-0.0118517	-0.0203	-0.00343	0.101308
lldlc	Total cholesterol in large LDL (mmol/l)	4072	-0.0187271	-0.0625	0.0251	4701	-0.0678796	-0.0962	-0.0395	0.0400842	3854	-0.0225542	-0.0678	0.0226	4445	-0.0646786	-0.0936	-0.0357	0.0921781	3685	-0.0165783	-0.0632	0.0301	4218	-0.047088	-0.0769	-0.0173	0.110857
lldlce	Cholesterol esters in large LDL (mmol/l)	4072	-0.0111771	-0.0443	0.022	4701	-0.0494768	-0.0709	-0.0281	0.0362352	3854	-0.0139556	-0.0481	0.0202	4445	-0.0471375	-0.069	-0.0253	0.0826601	3685	-0.0101757	-0.0455	0.0251	4218	-0.0341643	-0.0567	-0.0116	0.101012
lldlfc	Free cholesterol in large LDL (mmol/l)	4072	-0.00754292	-0.0183	0.0032	4701	-0.0183771	-0.0254	-0.0114	0.0560602	3854	-0.00858951	-0.0197	0.00249	4445	-0.017513	-0.0246	-0.0104	0.130399	3685	-0.00639344	-0.0178	0.00504	4218	-0.0128982	-0.0202	-0.00557	0.14947
lldltg	Triglycerides in large LDL (mmol/l)	4072	0.00887917	0.00354	0.0142	4701	0.00489101	0.00141	0.00837	0.250462	3854	0.00837887	0.00287	0.0139	4445	0.00536471	0.0018	0.00893	0.381302	3685	0.00668942	0.00105	0.0123	4218	0.0058864	0.00219	0.00959	0.581124
mldlp	Concentration of medium LDL particles (mol/l)	4072	-9.35e-10	-8.16e-09	6.29e-09	4701	-8.97e-09	-1.36e-08	-4.33e-09	0.044844	3854	-1.53e-09	-8.98e-09	5.93e-09	4445	-8.44e-09	-1.32e-08	-3.69e-09	0.0976692	3685	-1.08e-09	-8.77e-09	6.62e-09	4218	-5.8e-09	-1.07e-08	-9.03e-10	0.126782
mldll	Total lipids in medium LDL (mmol/l)	4072	-0.00717682	-0.0437	0.0293	4701	-0.0477247	-0.0712	-0.0243	0.043968	3854	-0.0101657	-0.0478	0.0275	4445	-0.0450643	-0.069	-0.0211	0.0962277	3685	-0.0073108	-0.0462	0.0315	4218	-0.0314662	-0.0562	-0.00675	0.122954
mldlpl	Phospholipids in medium LDL (mmol/l)	4072	0.00237711	-0.00474	0.00949	4701	-0.00647385	-0.011	-0.00195	0.0260133	3854	0.00178855	-0.00555	0.00913	4445	-0.0059913	-0.0106	-0.00137	0.0598793	3685	0.00169838	-0.00587	0.00927	4218	-0.00359475	-0.00836	0.00117	0.0876354
mldlc	Total cholesterol in medium LDL (mmol/l)	4072	-0.0137369	-0.0411	0.0136	4701	-0.0434706	-0.0611	-0.0258	0.0461106	3854	-0.0159053	-0.0441	0.0123	4445	-0.0415765	-0.0596	-0.0236	0.10006	3685	-0.0121086	-0.0412	0.017	4218	-0.0307015	-0.0493	-0.0121	0.11773
mldlce	Cholesterol esters in medium LDL (mmol/l)	4072	-0.0123033	-0.0345	0.00989	4701	-0.0365492	-0.0509	-0.0222	0.0467563	3854	-0.0139942	-0.0369	0.00889	4445	-0.0350109	-0.0497	-0.0203	0.100039	3685	-0.0108402	-0.0345	0.0128	4218	-0.0262073	-0.0413	-0.0111	0.115544
mldlfc	Free cholesterol in medium LDL (mmol/l)	4072	-0.00142835	-0.00661	0.00375	4701	-0.00692342	-0.0102	-0.0036	0.0456203	3854	-0.00190747	-0.00725	0.00343	4445	-0.00656735	-0.00996	-0.00317	0.103759	3685	-0.00126651	-0.00678	0.00425	4218	-0.00449664	-0.00799	-0.000999	0.13176
mldltg	Triglycerides in medium LDL (mmol/l)	4072	0.0041918	0.0015	0.00688	4701	0.00221503	0.000449	0.00398	0.241248	3854	0.00395351	0.00118	0.00673	4445	0.00249637	0.000687	0.00431	0.379758	3685	0.00310565	0.000256	0.00595	4218	0.00282075	0.000943	0.0047	0.596997
sldlp	Concentration of small LDL particles (mol/l)	4072	-6.68e-10	-8.68e-09	7.35e-09	4701	-9.54e-09	-1.47e-08	-4.39e-09	0.0419696	3854	-1.35e-09	-9.61e-09	6.92e-09	4445	-8.93e-09	-1.42e-08	-3.67e-09	0.0944867	3685	-9.11e-10	-9.44e-09	7.62e-09	4218	-5.95e-09	-1.14e-08	-5.2e-10	0.128957
sldll	Total lipids in small LDL (mmol/l)	4072	-0.00383832	-0.0263	0.0186	4701	-0.0285025	-0.043	-0.0141	0.0423785	3854	-0.00575675	-0.0289	0.0174	4445	-0.0268154	-0.0416	-0.0121	0.095988	3685	-0.00408125	-0.028	0.0198	4218	-0.0182431	-0.0335	-0.00302	0.128031
sldlpl	Phospholipids in small LDL (mmol/l)	4072	0.00197714	-0.00275	0.0067	4701	-0.00361833	-0.00665	-0.000589	0.0267674	3854	0.00153275	-0.00334	0.0064	4445	-0.0032693	-0.00636	-0.000177	0.0666551	3685	0.00142298	-0.0036	0.00644	4218	-0.00161742	-0.00481	0.00158	0.108114
sldlc	Total cholesterol in small LDL (mmol/l)	4072	-0.00971635	-0.0263	0.0069	4701	-0.0270675	-0.0378	-0.0163	0.0508308	3854	-0.011086	-0.0282	0.00605	4445	-0.0258552	-0.0368	-0.0149	0.112145	3685	-0.00849947	-0.0262	0.00918	4218	-0.0190173	-0.0303	-0.00773	0.132595
sldlce	Cholesterol esters in small LDL (mmol/l)	4072	-0.00914875	-0.0227	0.00436	4701	-0.0231337	-0.0319	-0.0144	0.0546018	3854	-0.010203	-0.0241	0.00372	4445	-0.0221391	-0.0311	-0.0132	0.117432	3685	-0.00796355	-0.0223	0.0064	4218	-0.0165708	-0.0258	-0.00737	0.134461
sldlfc	Free cholesterol in small LDL (mmol/l)	4072	-0.000572477	-0.00375	0.0026	4701	-0.00393154	-0.00597	-0.00189	0.0418898	3854	-0.000889379	-0.00416	0.00238	4445	-0.00371354	-0.0058	-0.00163	0.0999961	3685	-0.000542892	-0.00392	0.00284	4218	-0.00244404	-0.00459	-0.000294	0.135088
sldltg	Triglycerides in small LDL (mmol/l)	4072	0.00389944	0.00213	0.00567	4701	0.0021797	0.00104	0.00332	0.137436	3854	0.00379628	0.00197	0.00562	4445	0.00230534	0.00114	0.00348	0.194871	3685	0.00299399	0.00113	0.00486	4218	0.00238868	0.00117	0.0036	0.368397
xlhdlp	Concentration of very large HDL particles (mol/l)	4072	-5.03e-08	-8.16e-08	-1.91e-08	4701	-3.85e-08	-5.96e-08	-1.74e-08	0.96131	3854	-5.33e-08	-8.52e-08	-2.13e-08	4445	-3.33e-08	-5.49e-08	-1.18e-08	0.653879	3685	-4.05e-08	-7.3e-08	-7.92e-09	4218	-1.65e-08	-3.86e-08	5.61e-09	0.503574
xlhdll	Total lipids in very large HDL (mmol/l)	4072	-0.0511542	-0.0828	-0.0195	4701	-0.0386744	-0.06	-0.0173	0.983287	3854	-0.0541167	-0.0865	-0.0218	4445	-0.0334509	-0.0552	-0.0117	0.636057	3685	-0.0410956	-0.074	-0.00817	4218	-0.016315	-0.0387	0.00605	0.487374
xlhdlpl	Phospholipids in very large HDL (mmol/l)	4072	-0.0304505	-0.0473	-0.0136	4701	-0.022764	-0.0341	-0.0115	0.97196	3854	-0.0320313	-0.0493	-0.0148	4445	-0.0198605	-0.0314	-0.00834	0.584767	3685	-0.0247827	-0.0423	-0.00726	4218	-0.0112174	-0.023	0.000606	0.452433
xlhdlc	Total cholesterol in very large HDL (mmol/l)	4072	-0.021874	-0.0361	-0.00764	4701	-0.016383	-0.026	-0.00674	0.997728	3854	-0.0231508	-0.0377	-0.00857	4445	-0.014188	-0.024	-0.00435	0.63787	3685	-0.0173332	-0.0322	-0.00247	4218	-0.00606375	-0.0161	0.00402	0.486113
xlhdlce	Cholesterol esters in very large HDL (mmol/l)	4072	-0.0158941	-0.0261	-0.00572	4701	-0.0127155	-0.0196	-0.00584	0.92086	3854	-0.0168171	-0.0273	-0.00638	4445	-0.0111703	-0.0182	-0.00415	0.711862	3685	-0.0125925	-0.0232	-0.00196	4218	-0.00527928	-0.0125	0.00192	0.55916
xlhdlfc	Free cholesterol in very large HDL (mmol/l)	4072	-0.00598035	-0.0101	-0.00186	4701	-0.00367108	-0.00647	-0.000876	0.799717	3854	-0.00633495	-0.0105	-0.00212	4445	-0.0030218	-0.00587	-0.000169	0.475475	3685	-0.00474098	-0.00903	-0.000453	4218	-0.000788495	-0.00371	0.00214	0.33539
xlhdltg	Triglycerides in very large HDL (mmol/l)	4072	0.00117054	-0.00018	0.00252	4701	0.000463755	-0.00047	0.0014	0.338036	3854	0.00106305	-0.000329	0.00246	4445	0.000588644	-0.000367	0.00154	0.497083	3685	0.00101806	-0.000422	0.00246	4218	0.000956545	-3.35e-05	0.00195	0.673584
lhdlp	Concentration of large HDL particles (mol/l)	4072	-9.77e-08	-1.74e-07	-2.13e-08	4701	-6.02e-08	-1.11e-07	-9.12e-09	0.988614	3854	-1.05e-07	-1.83e-07	-2.74e-08	4445	-4.95e-08	-1.02e-07	2.62e-09	0.624506	3685	-8.13e-08	-1.61e-07	-1.95e-09	4218	-1.94e-08	-7.3e-08	3.43e-08	0.452564
lhdll	Total lipids in large HDL (mmol/l)	4072	-0.064674	-0.114	-0.0157	4701	-0.0395777	-0.0722	-0.00692	0.96294	3854	-0.069435	-0.119	-0.0195	4445	-0.0327297	-0.0661	0.000596	0.603208	3685	-0.0537168	-0.105	-0.0029	4218	-0.0133309	-0.0477	0.021	0.436705
lhdlpl	Phospholipids in large HDL (mmol/l)	4072	-0.0259803	-0.0476	-0.00438	4701	-0.0165189	-0.031	-0.00209	0.931188	3854	-0.0281164	-0.0501	-0.00612	4445	-0.0134474	-0.0282	0.00127	0.691488	3685	-0.0221395	-0.0446	0.000303	4218	-0.00530174	-0.0205	0.00987	0.498889
lhdlc	Total cholesterol in large HDL (mmol/l)	4072	-0.0394205	-0.0656	-0.0133	4701	-0.0233403	-0.0406	-0.00607	0.826856	3854	-0.0417876	-0.0684	-0.0152	4445	-0.0197981	-0.0374	-0.00217	0.498996	3685	-0.0322633	-0.0593	-0.00523	4218	-0.00912093	-0.0273	0.00902	0.363341
lhdlce	Cholesterol esters in large HDL (mmol/l)	4072	-0.0295007	-0.0494	-0.00961	4701	-0.0174983	-0.0306	-0.00435	0.841319	3854	-0.0313186	-0.0516	-0.0111	4445	-0.0148405	-0.0283	-0.00142	0.511545	3685	-0.0240949	-0.0447	-0.00352	4218	-0.00677155	-0.0206	0.00704	0.374676
lhdlfc	Free cholesterol in large HDL (mmol/l)	4072	-0.00990891	-0.0162	-0.00365	4701	-0.00584716	-0.00998	-0.00172	0.784902	3854	-0.0104625	-0.0168	-0.00409	4445	-0.00496394	-0.00918	-0.000747	0.462725	3685	-0.0081644	-0.0146	-0.0017	4218	-0.00235549	-0.00669	0.00198	0.330559
lhdltg	Triglycerides in large HDL (mmol/l)	4072	0.000730852	-0.00135	0.00282	4701	0.00028659	-0.0012	0.00177	0.473741	3854	0.000480152	-0.00166	0.00262	4445	0.000520847	-0.000995	0.00204	0.74282	3685	0.000702216	-0.0015	0.00291	4218	0.00109742	-0.000472	0.00267	0.943225
mhdlp	Concentration of medium HDL particles (mol/l)	4072	6.62e-08	5.02e-09	1.27e-07	4701	7.29e-08	3.18e-08	1.14e-07	0.71792	3854	6.31e-08	3.44e-10	1.26e-07	4445	7.53e-08	3.34e-08	1.17e-07	0.880526	3685	4.69e-08	-1.78e-08	1.12e-07	4218	7.34e-08	3.01e-08	1.17e-07	0.826918
mhdll	Total lipids in medium HDL (mmol/l)	4072	0.0257085	-0.000981	0.0524	4701	0.0294742	0.0116	0.0474	0.745767	3854	0.0243421	-0.00302	0.0517	4445	0.0304744	0.0122	0.0487	0.911352	3685	0.0179219	-0.0103	0.0461	4218	0.0299058	0.0111	0.0488	0.805305
mhdlpl	Phospholipids in medium HDL (mmol/l)	4072	0.0143264	0.00262	0.026	4701	0.0162741	0.00835	0.0242	0.790269	3854	0.0136358	0.00163	0.0256	4445	0.0169552	0.00888	0.025	0.981586	3685	0.0102549	-0.00211	0.0226	4218	0.0167094	0.00836	0.0251	0.703807
mhdlc	Total cholesterol in medium HDL (mmol/l)	4072	0.00492658	-0.0102	0.02	4701	0.00873927	-0.00127	0.0187	0.844409	3854	0.00424852	-0.0112	0.0197	4445	0.00901201	-0.00119	0.0192	0.99633	3685	0.00257046	-0.0134	0.0186	4218	0.00923097	-0.00132	0.0198	0.785801
mhdlce	Cholesterol esters in medium HDL (mmol/l)	4072	0.00299825	-0.00908	0.0151	4701	0.00611554	-0.00185	0.0141	0.852964	3854	0.00250314	-0.00987	0.0149	4445	0.0062352	-0.00189	0.0144	0.992592	3685	0.00136058	-0.0114	0.0141	4218	0.00636737	-0.00202	0.0148	0.80464
mhdlfc	Free cholesterol in medium HDL (mmol/l)	4072	0.00192918	-0.00118	0.00504	4701	0.00262347	0.000536	0.00471	0.814556	3854	0.00174581	-0.00144	0.00493	4445	0.00277548	0.000646	0.0049	0.989636	3685	0.00121103	-0.00207	0.00449	4218	0.00286233	0.000661	0.00506	0.7193
mhdltg	Triglycerides in medium HDL (mmol/l)	4072	0.00645976	0.0047	0.00822	4701	0.00445133	0.00337	0.00553	0.122149	3854	0.00646545	0.00465	0.00828	4445	0.00449909	0.00339	0.00561	0.116409	3685	0.00510496	0.0033	0.00691	4218	0.00395532	0.00282	0.00509	0.226633
shdlp	Concentration of small HDL particles (mol/l)	4072	2.2e-07	1.33e-07	3.08e-07	4701	1.95e-07	1.38e-07	2.52e-07	0.534233	3854	2.18e-07	1.28e-07	3.09e-07	4445	1.93e-07	1.35e-07	2.5e-07	0.534227	3685	1.71e-07	7.87e-08	2.63e-07	4218	1.65e-07	1.05e-07	2.24e-07	0.747956
shdll	Total lipids in small HDL (mmol/l)	4072	0.0462293	0.0267	0.0657	4701	0.0408434	0.0282	0.0535	0.532206	3854	0.045705	0.0256	0.0658	4445	0.0403708	0.0275	0.0532	0.54194	3685	0.0357173	0.0152	0.0563	4218	0.0345437	0.0213	0.0478	0.752543
shdlpl	Phospholipids in small HDL (mmol/l)	4072	0.0336098	0.0206	0.0466	4701	0.0352069	0.0266	0.0438	0.92648	3854	0.0337669	0.0204	0.0472	4445	0.0344777	0.0257	0.0433	0.97546	3685	0.0265374	0.0128	0.0402	4218	0.0289901	0.02	0.038	0.818624
shdlc	Total cholesterol in small HDL (mmol/l)	4072	0.00503545	-0.00434	0.0144	4701	-0.000719909	-0.00674	0.0053	0.177626	3854	0.00428997	-0.00531	0.0139	4445	-0.000464304	-0.00657	0.00564	0.269836	3685	0.00312961	-0.00677	0.013	4218	-0.000107839	-0.00644	0.00622	0.35726
shdlce	Cholesterol esters in small HDL (mmol/l)	4072	-0.00065307	-0.00899	0.00769	4701	-0.00700164	-0.0124	-0.00161	0.115837	3854	-0.0013957	-0.00994	0.00715	4445	-0.00666295	-0.0121	-0.00119	0.201173	3685	-0.00133115	-0.0101	0.00747	4218	-0.00553197	-0.0112	0.000135	0.242166
shdlfc	Free cholesterol in small HDL (mmol/l)	4072	0.005695	0.00343	0.00796	4701	0.00628396	0.00475	0.00781	0.823671	3854	0.00569231	0.00336	0.00802	4445	0.00620078	0.00464	0.00776	0.879963	3685	0.00446809	0.00208	0.00686	4218	0.00542573	0.00382	0.00703	0.620517
shdltg	Triglycerides in small HDL (mmol/l)	4072	0.0075868	0.00536	0.00981	4701	0.00635017	0.00497	0.00773	0.697554	3854	0.00765036	0.00537	0.00993	4445	0.00635277	0.00493	0.00777	0.56894	3685	0.00605123	0.00377	0.00833	4218	0.00565526	0.00419	0.00712	0.791749
vldld	Mean diameter for VLDL particles (nm)	4068	0.44466	0.307	0.582	4700	0.377353	0.286	0.469	0.843382	3850	0.453945	0.313	0.595	4445	0.370994	0.277	0.465	0.619096	3681	0.371678	0.229	0.514	4218	0.325	0.228	0.422	0.702631
ldld	Mean diameter for LDL particles (nm)	4068	0.00660008	-0.00134	0.0145	4700	0.00497264	-0.000964	0.0109	0.961223	3850	0.00573464	-0.00244	0.0139	4445	0.0047214	-0.00134	0.0108	0.943243	3681	0.00546196	-0.00295	0.0139	4218	0.00273211	-0.00351	0.00898	0.909507
hdld	Mean diameter for HDL particles (nm)	4068	-0.0692445	-0.0975	-0.0409	4700	-0.0502212	-0.0691	-0.0314	0.676854	3850	-0.0701992	-0.0991	-0.0413	4445	-0.0460386	-0.0653	-0.0268	0.431976	3681	-0.0558475	-0.085	-0.0267	4218	-0.0294872	-0.0492	-0.00979	0.322733
serumc	Serum total cholesterol (mmol/l)	4068	-0.0229789	-0.184	0.138	4700	-0.194074	-0.3	-0.0878	0.0387066	3850	-0.040304	-0.206	0.126	4445	-0.17762	-0.286	-0.0689	0.105972	3681	-0.0277804	-0.199	0.143	4218	-0.109515	-0.222	0.00265	0.158636
vldlc	Total cholesterol in VLDL (mmol/l)	4068	0.0832197	0.0434	0.123	4700	0.0248008	0.000351	0.0493	0.0285475	3850	0.081809	0.0407	0.123	4445	0.0255139	0.00043	0.0506	0.0368393	3681	0.0658621	0.0241	0.108	4218	0.0263041	0.000303	0.0523	0.0601941
remnantc	Remnant cholesterol (non-HDL, non-LDL -cholesterol) (mmol/l)	4068	0.074391	0.00764	0.141	4700	-0.0232314	-0.0652	0.0188	0.017697	3850	0.0695346	0.000656	0.138	4445	-0.0201266	-0.0632	0.0229	0.0347762	3681	0.0577426	-0.013	0.128	4218	-0.00668083	-0.0513	0.0379	0.0524239
ldlc	Total cholesterol in LDL (mmol/l)	4068	-0.0441845	-0.131	0.043	4700	-0.138625	-0.195	-0.082	0.0470339	3850	-0.0515882	-0.141	0.0383	4445	-0.131897	-0.19	-0.074	0.105959	3681	-0.0395407	-0.132	0.0532	4218	-0.0966074	-0.156	-0.037	0.125949
hdlc	Total cholesterol in HDL (mmol/l)	4068	-0.0531107	-0.104	-0.00271	4700	-0.0322338	-0.0665	0.00199	0.886964	3850	-0.0581829	-0.109	-0.00692	4445	-0.0256171	-0.0606	0.00935	0.739335	3681	-0.0459299	-0.0983	0.00644	4218	-0.00625248	-0.0423	0.0298	0.53021
hdl2c	Total cholesterol in HDL2 (mmol/l)	4068	-0.0544756	-0.1	-0.00854	4700	-0.0331921	-0.0641	-0.00225	0.942381	3850	-0.0588339	-0.106	-0.0121	4445	-0.0272811	-0.0589	0.00434	0.693415	3681	-0.046818	-0.0945	0.000874	4218	-0.00951971	-0.0421	0.023	0.495211
hdl3c	Total cholesterol in HDL3 (mmol/l)	4068	0.00136636	-0.00449	0.00722	4700	0.000944518	-0.00316	0.00505	0.514036	3850	0.000657835	-0.00532	0.00664	4445	0.00164972	-0.00255	0.00585	0.827581	3681	0.000907278	-0.00526	0.00707	4218	0.00325569	-0.0011	0.00761	0.945087
estc	Esterified cholesterol (mmol/l)	4053	-0.0694092	-0.183	0.0444	4683	-0.150053	-0.224	-0.0757	0.125712	3838	-0.0748636	-0.192	0.0424	4429	-0.13848	-0.215	-0.0625	0.236305	3669	-0.0650497	-0.186	0.0557	4205	-0.0909274	-0.169	-0.0127	0.321386
freec	Free cholesterol (mmol/l)	4053	-0.0132909	-0.0603	0.0338	4683	-0.0517553	-0.0825	-0.021	0.106218	3838	-0.0160918	-0.0646	0.0325	4429	-0.0476656	-0.0792	-0.0162	0.195059	3669	-0.0161206	-0.0661	0.0339	4205	-0.0294487	-0.062	0.00307	0.299518
serumtg	Serum total triglycerides (mmol/l)	4068	0.254307	0.171	0.338	4700	0.16945	0.119	0.22	0.181932	3850	0.256271	0.17	0.342	4445	0.169348	0.117	0.221	0.153722	3681	0.203066	0.117	0.29	4218	0.158351	0.104	0.212	0.276187
vldltg	Triglycerides in VLDL (mmol/l)	4068	0.210325	0.143	0.277	4700	0.141914	0.102	0.182	0.19258	3850	0.213866	0.145	0.283	4445	0.140065	0.0991	0.181	0.13615	3681	0.169261	0.1	0.239	4218	0.128354	0.0859	0.171	0.237223
ldltg	Triglycerides in LDL (mmol/l)	4068	0.0166977	0.00703	0.0264	4700	0.0095064	0.00317	0.0158	0.255006	3850	0.0158465	0.00588	0.0258	4445	0.0104497	0.00394	0.017	0.386656	3681	0.0124611	0.00226	0.0227	4218	0.0113694	0.00462	0.0181	0.605579
hdltg	Triglycerides in HDL (mmol/l)	4068	0.0157261	0.01	0.0214	4700	0.0114145	0.00753	0.0153	0.288521	3850	0.0154256	0.00957	0.0213	4445	0.0118198	0.00784	0.0158	0.357731	3681	0.0125872	0.00663	0.0185	4218	0.011513	0.00738	0.0156	0.591694
totpg	Total phosphoglycerides (mmol/l)	4053	0.031185	-0.0229	0.0853	4683	0.00336922	-0.0336	0.0403	0.240617	3838	0.0297867	-0.026	0.0856	4429	0.00848183	-0.0295	0.0464	0.347855	3669	0.0172152	-0.0401	0.0745	4205	0.0205044	-0.0188	0.0598	0.587998
pc	Phosphatidylcholine and other cholines (mmol/l)	4052	0.023111	-0.0408	0.087	4682	-0.0182724	-0.0604	0.0239	0.180451	3837	0.0216275	-0.0443	0.0875	4428	-0.0120325	-0.0552	0.0312	0.274394	3668	0.00906271	-0.0586	0.0767	4204	0.00352733	-0.0412	0.0483	0.457286
sm	Sphingomyelins (mmol/l)	4052	-0.00901247	-0.021	0.00294	4682	-0.0201513	-0.0282	-0.0121	0.048066	3837	-0.0100707	-0.0224	0.00225	4428	-0.0194385	-0.0276	-0.0112	0.106132	3668	-0.00835695	-0.021	0.00431	4204	-0.0141085	-0.0226	-0.00567	0.162399
totcho	Total cholines (mmol/l)	4052	0.019658	-0.0468	0.0862	4682	-0.0239817	-0.069	0.0211	0.156031	3837	0.0171053	-0.0515	0.0857	4428	-0.0176809	-0.0638	0.0285	0.251866	3668	0.00639136	-0.064	0.0768	4204	-0.000759365	-0.0485	0.047	0.423554
apoa1	Apolipoprotein A-I (g/l)	4068	-0.0116145	-0.0411	0.0179	4700	-0.0164307	-0.037	0.00414	0.303602	3850	-0.0150262	-0.045	0.015	4445	-0.0127242	-0.0338	0.00831	0.599585	3681	-0.0116498	-0.0424	0.0191	4218	-0.000414229	-0.0221	0.0213	0.876714
apob	Apolipoprotein B (g/l)	4068	0.0399747	0.00724	0.0727	4700	-0.00857871	-0.029	0.0118	0.015366	3850	0.0379986	0.00423	0.0718	4445	-0.00729003	-0.0282	0.0136	0.0283796	3681	0.031424	-0.00324	0.0661	4218	-0.000775809	-0.0225	0.0209	0.0452447
apobapoa1	Ratio of apolipoprotein B to apolipoprotein A-I	4068	0.0273119	0.00989	0.0447	4700	0.000555367	-0.0103	0.0114	0.035724	3850	0.0269636	0.00906	0.0449	4445	0.000229811	-0.0108	0.0113	0.0353707	3681	0.0226473	0.00435	0.0409	4218	0.000239951	-0.0112	0.0117	0.0330421
totfa	Total fatty acids (mmol/l)	4039	0.567554	0.18	0.956	4664	0.196534	-0.0561	0.449	0.0909446	3824	0.566193	0.167	0.965	4410	0.228897	-0.0301	0.488	0.119197	3657	0.411915	0.00315	0.821	4186	0.26891	0.000605	0.537	0.23497
unsat	Estimated degree of unsaturation	4039	-0.0151869	-0.0212	-0.00917	4664	-0.010251	-0.0142	-0.00628	0.434043	3824	-0.0151119	-0.0212	-0.00902	4410	-0.00972212	-0.0138	-0.00564	0.321607	3657	-0.0140323	-0.0203	-0.00776	4186	-0.00832813	-0.0125	-0.00414	0.304227
dha	22:6, docosahexaenoic acid (mmol/l)	4039	0.00826482	0.00243	0.0141	4664	0.0077831	0.0039	0.0117	0.357277	3824	0.0088788	0.00293	0.0148	4410	0.00848063	0.00452	0.0124	0.400328	3657	0.00740946	0.00129	0.0135	4186	0.00899449	0.0049	0.0131	0.634825
la	18:2, linoleic acid (mmol/l)	4039	-0.00681531	-0.109	0.0954	4664	-0.045095	-0.118	0.0277	0.474858	3824	-0.011986	-0.117	0.0929	4410	-0.0268646	-0.102	0.0478	0.714471	3657	-0.0159075	-0.124	0.0925	4186	0.00249473	-0.0747	0.0797	0.848431
faw3	Omega-3 fatty acids (mmol/l)	4039	0.00565402	-0.00859	0.0199	4664	0.00852719	-0.000694	0.0177	0.601163	3824	0.00744022	-0.00706	0.0219	4410	0.0102934	0.00086	0.0197	0.674808	3657	0.00457145	-0.0104	0.0195	4186	0.0138926	0.00417	0.0236	0.981335
faw6	Omega-6 fatty acids (mmol/l)	4039	0.0108543	-0.103	0.125	4664	-0.0518445	-0.131	0.0276	0.29958	3824	0.00558827	-0.112	0.123	4410	-0.0350776	-0.116	0.0463	0.465201	3657	-0.00787218	-0.129	0.113	4186	-0.00460579	-0.0888	0.0796	0.62719
pufa	Polyunsaturated fatty acids (mmol/l)	4039	0.0165452	-0.108	0.141	4664	-0.0432916	-0.13	0.0432	0.312999	3824	0.013066	-0.115	0.141	4410	-0.0247649	-0.113	0.0639	0.474075	3657	-0.00325458	-0.136	0.129	4186	0.00929443	-0.0824	0.101	0.653843
mufa	Monounsaturated fatty acids; 16:1, 18:1 (mmol/l)	4039	0.298299	0.155	0.442	4664	0.094104	0.0104	0.178	0.0161393	3824	0.298794	0.151	0.446	4410	0.0988459	0.013	0.185	0.016136	3657	0.21547	0.0663	0.365	4186	0.0905698	0.00183	0.179	0.0462545
sfa	Saturated fatty acids (mmol/l)	4039	0.252841	0.111	0.395	4664	0.145588	0.0486	0.243	0.171209	3824	0.254429	0.108	0.4	4410	0.154654	0.0552	0.254	0.201988	3657	0.199747	0.0503	0.349	4186	0.168909	0.0658	0.272	0.35693
dhafa	Ratio of 22:6 docosahexaenoic acid to total fatty acids (%)	4039	-0.00966482	-0.0417	0.0224	4664	0.0294775	0.00931	0.0496	0.199203	3824	-0.00664586	-0.0388	0.0255	4410	0.0307373	0.01	0.0515	0.197724	3657	-0.000626002	-0.0338	0.0325	4186	0.0299468	0.00843	0.0515	0.190623
lafa	Ratio of 18:2 linoleic acid to total fatty acids (%)	4039	-0.927675	-1.25	-0.605	4664	-0.610534	-0.856	-0.365	0.197238	3824	-0.946067	-1.28	-0.615	4410	-0.5605	-0.814	-0.307	0.100699	3657	-0.725894	-1.06	-0.394	4186	-0.435638	-0.694	-0.177	0.170081
faw3fa	Ratio of omega-3 fatty acids to total fatty acids (%)	4039	-0.0963136	-0.165	-0.0279	4664	0.00911828	-0.0321	0.0503	0.103281	3824	-0.085645	-0.153	-0.0178	4410	0.0133157	-0.0289	0.0556	0.0982386	3657	-0.068201	-0.138	0.00156	4186	0.0278053	-0.0158	0.0715	0.0844294
faw6fa	Ratio of omega-6 fatty acids to total fatty acids (%)	4039	-0.947357	-1.23	-0.668	4664	-0.692827	-0.892	-0.493	0.249093	3824	-0.967277	-1.25	-0.682	4410	-0.656952	-0.862	-0.452	0.126954	3657	-0.774066	-1.06	-0.488	4186	-0.534135	-0.743	-0.325	0.191508
pufafa	Ratio of polyunsaturated fatty acids to total fatty acids (%)	4039	-1.04399	-1.35	-0.734	4664	-0.683561	-0.897	-0.47	0.162426	3824	-1.05326	-1.37	-0.738	4410	-0.643603	-0.864	-0.424	0.0813989	3657	-0.842631	-1.16	-0.527	4186	-0.506253	-0.73	-0.282	0.118152
mufafa	Ratio of monounsaturated fatty acids to total fatty acids (%)	4039	0.773824	0.461	1.09	4664	0.226597	0.0345	0.419	0.0210286	3824	0.765854	0.451	1.08	4410	0.199985	0.00288	0.397	0.0101216	3657	0.547319	0.233	0.861	4186	0.0732893	-0.128	0.274	0.018237
sfafa	Ratio of saturated fatty acids to total fatty acids (%)	4039	0.270264	0.0662	0.474	4664	0.456965	0.318	0.596	0.224998	3824	0.287536	0.079	0.496	4410	0.44353	0.301	0.586	0.292166	3657	0.29555	0.0801	0.511	4186	0.432853	0.285	0.581	0.318633
glc	Glucose (mmol/l)	4058	0.301131	0.243	0.36	4681	0.588561	0.543	0.634	8.5834e-14	3842	0.296092	0.236	0.357	4427	0.597617	0.551	0.645	7.25802e-14	3673	0.272829	0.212	0.334	4202	0.557192	0.509	0.605	7.75243e-13
lac	Lactate (mmol/l)	4065	0.116754	0.0475	0.186	4690	0.125537	0.0816	0.169	0.954953	3848	0.115307	0.0435	0.187	4435	0.117172	0.072	0.162	0.867442	3679	0.0975716	0.0242	0.171	4208	0.111629	0.0645	0.159	0.783248
pyr	Pyruvate (mmol/l)	4063	0.00784124	0.00462	0.0111	4685	0.00902372	0.00708	0.011	0.621608	3846	0.00817987	0.00485	0.0115	4430	0.00913341	0.00714	0.0111	0.663952	3677	0.00686541	0.00351	0.0102	4203	0.00856425	0.0065	0.0106	0.690483
cit	Citrate (mmol/l)	4015	0.00924998	0.00706	0.0114	4591	0.0100812	0.00855	0.0116	0.1749	3801	0.00882247	0.00657	0.0111	4345	0.00968619	0.00813	0.0112	0.20924	3637	0.00785211	0.0056	0.0101	4123	0.00876938	0.00718	0.0104	0.274334
glol	Pyruvate (mmol/l)	4061	0.0108822	0.00856	0.0132	4688	0.00912363	0.00766	0.0106	0.32248	3844	0.0110052	0.00862	0.0134	4433	0.0088579	0.00736	0.0104	0.236178	3676	0.00896171	0.00667	0.0113	4207	0.00709547	0.00561	0.00858	0.188994
ala	Alanine (mmol/l)	4057	0.0137183	0.00721	0.0202	4681	0.0200798	0.0156	0.0246	0.129514	3840	0.0131946	0.00644	0.02	4426	0.0200363	0.0154	0.0247	0.0888073	3671	0.0127951	0.00586	0.0197	4199	0.0207036	0.0159	0.0255	0.102023
gln	Glutamine (mmol/l)	4068	-0.00498368	-0.0111	0.00109	4694	-0.00775243	-0.0121	-0.00341	0.720017	3850	-0.00431145	-0.0106	0.00196	4439	-0.00778706	-0.0122	-0.00335	0.53371	3681	-0.00228658	-0.00872	0.00415	4212	-0.00500534	-0.00958	-0.000434	0.49383
gly	Glycine (mmol/l)	4062	0.00271196	-0.00164	0.00706	4687	0.00262169	-0.000405	0.00565	0.811569	3844	0.0031287	-0.00135	0.00761	4434	0.00235786	-0.000756	0.00547	0.614236	3675	0.00253012	-0.00206	0.00712	4207	0.00179368	-0.00144	0.00503	0.605064
his	Histidine (mmol/l)	4067	0.000911137	-0.000466	0.00229	4695	0.000314868	-0.000518	0.00115	0.464147	3849	0.000789333	-0.000637	0.00222	4440	0.000409605	-0.000447	0.00127	0.71276	3680	0.00114557	-0.000321	0.00261	4213	0.000584973	-0.000298	0.00147	0.557433
ile	Isoleucine (mmol/l)	4067	0.00524329	0.00381	0.00668	4698	0.00562707	0.00469	0.00656	0.484073	3849	0.00525527	0.00378	0.00673	4443	0.00551225	0.00456	0.00647	0.581611	3680	0.00420295	0.00274	0.00566	4216	0.00497185	0.00399	0.00595	0.603143
leu	Leucine (mmol/l)	4067	0.00491837	0.00358	0.00626	4698	0.00556835	0.00469	0.00645	0.485947	3849	0.0048597	0.00349	0.00623	4443	0.0054682	0.00457	0.00637	0.4804	3680	0.00381484	0.00247	0.00516	4216	0.00460275	0.00369	0.00552	0.603704
val	Valine (mmol/l)	4065	0.00489649	0.00241	0.00738	4692	0.0079075	0.00629	0.00952	0.0830488	3847	0.00483086	0.00228	0.00738	4437	0.00777691	0.00612	0.00943	0.0832472	3678	0.00386124	0.00131	0.00641	4210	0.00630822	0.00462	0.008	0.211379
phe	Phenylalanine (mmol/l)	4068	0.00587764	0.00434	0.00742	4699	0.00447063	0.00347	0.00547	0.0411305	3850	0.00557734	0.004	0.00716	4444	0.00435077	0.00333	0.00537	0.0953353	3681	0.00421348	0.0027	0.00572	4217	0.0030041	0.00199	0.00402	0.0541438
tyr	Tyrosine (mmol/l)	4062	0.00109627	0.000352	0.00184	4694	0.00179848	0.00129	0.0023	0.196838	3844	0.00115648	0.000393	0.00192	4439	0.00175726	0.00124	0.00228	0.263726	3675	0.00104065	0.000268	0.00181	4212	0.00143953	0.000906	0.00197	0.551454
ace	Acetate (mmol/l)	4066	0.000982691	0.000178	0.00179	4695	0.00020206	-0.000345	0.000749	0.0201899	3848	0.00107956	0.000252	0.00191	4440	0.00024682	-0.000316	0.00081	0.0227884	3680	0.00113024	0.000276	0.00198	4213	0.000580037	-1.35e-06	0.00116	0.0209554
bohbut	3-hydroxybutyrate (mmol/l)	4068	0.0227685	0.0173	0.0282	4698	0.0140211	0.0108	0.0172	0.00686735	3851	0.021739	0.0162	0.0273	4443	0.0136852	0.0104	0.017	0.012495	3682	0.0194765	0.0138	0.0252	4216	0.0122219	0.00882	0.0156	0.0206587
crea	Creatinine (mmol/l)	4065	0.000829721	-1.72e-05	0.00168	4694	0.000425515	-0.000103	0.000954	0.58402	3848	0.000962993	8.44e-05	0.00184	4439	0.0003539	-0.000189	0.000897	0.393639	3679	0.000668961	-0.000235	0.00157	4213	0.000261826	-0.000303	0.000827	0.525505
alb	Albumin (signal area)	4069	0.00140775	0.000605	0.00221	4699	0.00100284	0.000397	0.00161	0.512967	3851	0.00127959	0.000468	0.00209	4444	0.000907523	0.000289	0.00153	0.672868	3682	0.00118248	0.000347	0.00202	4217	0.000627925	-6.15e-06	0.00126	0.546574
gp	Glycoprotein acetyls, mainly a1-acid glycoprotein (mmol/l)	4069	0.119832	0.0928	0.147	4699	0.0813145	0.0635	0.0991	0.0370485	3851	0.120005	0.0923	0.148	4444	0.0803402	0.0621	0.0986	0.0312474	3682	0.0915803	0.0654	0.118	4217	0.0611739	0.0428	0.0795	0.036295

## Sheet: Associations PE
Table S12: Pregnancy metabolite concentration differences in original units between mothers with pre-eclampsia mellitus vs not. Model 1: age-adjusted, model 2: age-, parity-, and education-adjusted, model 3: age-, parity-, education-, and BMI-adjusted.
Metabolite	Metabolite Information	White European - Model 1				South Asian - Model 1				P-Interaction	White European - Model 2				South Asian - Model 2				P-Interaction	White European - Model 3				South Asian - Model 3				P-Interaction
		n	Effect Estimate	95% CI Lower	95% CI Upper	n	Effect Estimate	95% CI Lower	95% CI Upper		n	Effect Estimate	95% CI Lower	95% CI Upper	n	Effect Estimate	95% CI Lower	95% CI Upper		n	Effect Estimate	95% CI Lower	95% CI Upper	n	Effect Estimate	95% CI Lower	95% CI Upper
xxlvldlp	Concentration of chylomicrons and extremely large VLDL particles (mol/l)	3651	2.17e-11	5.93e-12	3.74e-11	4474	2.35e-11	8.02e-12	3.89e-11	0.861241	3445	2.03e-11	4.38e-12	3.62e-11	4224	2.42e-11	8.26e-12	4.02e-11	0.626232	3291	1.01e-11	-5.95e-12	2.61e-11	4010	2.17e-11	4010	2.17e-11	0.650354
xxlvldll	Total lipids in chylomicrons and extremely large VLDL (mmol/l)	3651	0.00469927	0.00128	0.00812	4474	0.00512081	0.00176	0.00848	0.851932	3445	0.00439467	0.000943	0.00785	4224	0.00528444	0.00181	0.00875	0.617495	3291	0.00217817	-0.00131	0.00566	4010	0.00472313	4010	0.00472313	0.640481
xxlvldlpl	Phospholipids in chylomicrons and extremely large VLDL (mmol/l)	3651	0.00065011	0.000213	0.00109	4474	0.000721402	0.000291	0.00115	0.809427	3445	0.000606791	0.000165	0.00105	4224	0.000730081	0.000285	0.00118	0.60132	3291	0.000310879	-0.000135	0.000756	4010	0.000645768	4010	0.000645768	0.623203
xxlvldlc	Total cholesterol in chylomicrons and extremely large VLDL (mmol/l)	3651	0.000836969	0.000131	0.00154	4474	0.000987692	0.000286	0.00169	0.756598	3445	0.000771288	5.83e-05	0.00148	4224	0.00103891	0.000314	0.00176	0.509792	3291	0.000331439	-0.000391	0.00105	4010	0.000937164	4010	0.000937164	0.522604
xxlvldlce	Cholesterol esters in chylomicrons and extremely large VLDL (mmol/l)	3651	0.000353181	-5.57e-05	0.000762	4474	0.000448937	3.99e-05	0.000858	0.737474	3445	0.000313667	-9.98e-05	0.000727	4224	0.000489115	6.69e-05	0.000911	0.463145	3291	9.15e-05	-0.00033	0.000513	4010	0.000466884	4010	0.000466884	0.477363
xxlvldlfc	Free cholesterol in chylomicrons and extremely large VLDL (mmol/l)	3651	0.000483992	0.000175	0.000793	4474	0.000538878	0.000233	0.000845	0.792619	3445	0.000457846	0.000146	0.000769	4224	0.000549855	0.000233	0.000866	0.594905	3291	0.000240108	-7.38e-05	0.000554	4010	0.000470319	4010	0.000470319	0.605348
xxlvldltg	Triglycerides in chylomicrons and extremely large VLDL (mmol/l)	3651	0.0032121	0.000928	0.0055	4474	0.00341179	0.00117	0.00565	0.891075	3445	0.00301645	0.000709	0.00532	4224	0.00351555	0.0012	0.00583	0.657959	3291	0.00153575	-0.000792	0.00386	4010	0.00314041	4010	0.00314041	0.684515
xlvldlp	Concentration of very large VLDL particles (mol/l)	3651	1.69e-10	6.18e-11	2.76e-10	4474	1.94e-10	9.02e-11	2.97e-10	0.729838	3445	1.61e-10	5.34e-11	2.7e-10	4224	2e-10	9.26e-11	3.06e-10	0.524161	3291	8.04e-11	-2.8e-11	1.89e-10	4010	1.68e-10	4010	1.68e-10	0.530264
xlvldll	Total lipids in very large VLDL (mmol/l)	3651	0.0162847	0.00585	0.0267	4474	0.0186739	0.00858	0.0288	0.733003	3445	0.0155495	0.00502	0.0261	4224	0.0192463	0.00881	0.0297	0.524993	3291	0.00770578	-0.00286	0.0183	4010	0.0162179	4010	0.0162179	0.531174
xlvldlpl	Phospholipids in very large VLDL (mmol/l)	3651	0.00259775	0.000841	0.00435	4474	0.00306782	0.00137	0.00476	0.693236	3445	0.00245082	0.000678	0.00422	4224	0.00315548	0.0014	0.00491	0.480417	3291	0.00115358	-0.000629	0.00294	4010	0.00270076	4010	0.00270076	0.48873
xlvldlc	Total cholesterol in very large VLDL (mmol/l)	3651	0.00284615	0.000771	0.00492	4474	0.00322404	0.00119	0.00526	0.786272	3445	0.00268801	0.000595	0.00478	4224	0.00336124	0.00125	0.00547	0.554763	3291	0.00124973	-0.000862	0.00336	4010	0.0028957	4010	0.0028957	0.559658
xlvldlce	Cholesterol esters in very large VLDL (mmol/l)	3651	0.00144711	0.000326	0.00257	4474	0.00163796	0.000535	0.00274	0.798689	3445	0.00137133	0.00024	0.0025	4224	0.00172832	0.00059	0.00287	0.557169	3291	0.000602718	-0.000539	0.00174	4010	0.00148565	4010	0.00148565	0.559641
xlvldlfc	Free cholesterol in very large VLDL (mmol/l)	3651	0.00139956	0.000443	0.00236	4474	0.00158564	0.000645	0.00253	0.773645	3445	0.00131737	0.000352	0.00228	4224	0.00163249	0.000661	0.0026	0.554451	3291	0.000647606	-0.000326	0.00162	4010	0.00140958	4010	0.00140958	0.56214
xlvldltg	Triglycerides in very large VLDL (mmol/l)	3651	0.0108424	0.0042	0.0175	4474	0.0123862	0.00599	0.0188	0.728066	3445	0.010413	0.00372	0.0171	4224	0.0127343	0.00612	0.0193	0.529847	3291	0.00530472	-0.0014	0.012	4010	0.0106266	4010	0.0106266	0.535837
lvldlp	Concentration of large VLDL particles (mol/l)	3651	1.05e-09	4.05e-10	1.7e-09	4474	1.26e-09	6.36e-10	1.88e-09	0.638239	3445	1.01e-09	3.58e-10	1.66e-09	4224	1.3e-09	6.59e-10	1.94e-09	0.434541	3291	4.99e-10	-1.54e-10	1.15e-09	4010	1.09e-09	4010	1.09e-09	0.435092
lvldll	Total lipids in large VLDL (mmol/l)	3651	0.0607976	0.0232	0.0984	4474	0.0727236	0.0366	0.109	0.639397	3445	0.058367	0.0204	0.0963	4224	0.0753037	0.0379	0.113	0.434764	3291	0.0287008	-0.00927	0.0667	4010	0.062882	4010	0.062882	0.435119
lvldlpl	Phospholipids in large VLDL (mmol/l)	3651	0.0109863	0.00407	0.0179	4474	0.0133819	0.00674	0.02	0.610372	3445	0.0104943	0.00352	0.0175	4224	0.0138652	0.00699	0.0207	0.403849	3291	0.00501263	-0.00198	0.012	4010	0.0116507	4010	0.0116507	0.402216
lvldlc	Total cholesterol in large VLDL (mmol/l)	3651	0.0129235	0.0043	0.0215	4474	0.0153998	0.00705	0.0237	0.671439	3445	0.012342	0.00365	0.021	4224	0.0160847	0.00745	0.0247	0.450919	3291	0.00575249	-0.00298	0.0145	4010	0.0135076	4010	0.0135076	0.449552
lvldlce	Cholesterol esters in large VLDL (mmol/l)	3651	0.00576766	0.00153	0.01	4474	0.00684763	0.00275	0.0109	0.70388	3445	0.0055123	0.00125	0.00978	4224	0.00728847	0.00306	0.0115	0.45724	3291	0.00234928	-0.00195	0.00664	4010	0.00612296	4010	0.00612296	0.453912
lvldlfc	Free cholesterol in large VLDL (mmol/l)	3651	0.0071596	0.00274	0.0116	4474	0.00855302	0.00426	0.0128	0.643914	3445	0.00683322	0.00238	0.0113	4224	0.00879658	0.00436	0.0132	0.448865	3291	0.00340707	-0.00106	0.00788	4010	0.00738516	4010	0.00738516	0.449453
lvldltg	Triglycerides in large VLDL (mmol/l)	3651	0.0368781	0.0147	0.059	4474	0.0439545	0.0227	0.0652	0.63619	3445	0.0355214	0.0132	0.0578	4224	0.0453669	0.0234	0.0673	0.43899	3291	0.0179256	-0.00439	0.0402	4010	0.0377371	4010	0.0377371	0.440638
mvldlp	Concentration of medium VLDL particles (mol/l)	3651	2.46e-09	7.58e-10	4.16e-09	4474	3.15e-09	1.54e-09	4.77e-09	0.547132	3445	2.35e-09	6.39e-10	4.06e-09	4224	3.34e-09	1.67e-09	5.01e-09	0.321879	3291	1.02e-09	-6.96e-10	2.74e-09	4010	2.81e-09	4010	2.81e-09	0.320874
mvldll	Total lipids in medium VLDL (mmol/l)	3651	0.0811003	0.0244	0.138	4474	0.104526	0.0506	0.158	0.543101	3445	0.0774285	0.0203	0.135	4224	0.110825	0.055	0.167	0.316503	3291	0.0332097	-0.0241	0.0905	4010	0.0934355	4010	0.0934355	0.315444
mvldlpl	Phospholipids in medium VLDL (mmol/l)	3651	0.0154003	0.00442	0.0264	4474	0.020081	0.00964	0.0305	0.530946	3445	0.0146287	0.00355	0.0257	4224	0.021321	0.0105	0.0321	0.301802	3291	0.00603276	-0.00508	0.0171	4010	0.0180662	4010	0.0180662	0.298611
mvldlc	Total cholesterol in medium VLDL (mmol/l)	3651	0.0181937	0.00308	0.0333	4474	0.0248884	0.0103	0.0395	0.520363	3445	0.0168599	0.00159	0.0321	4224	0.0268785	0.0118	0.0419	0.274252	3291	0.00593524	-0.00948	0.0213	4010	0.0234147	4010	0.0234147	0.274915
mvldlce	Cholesterol esters in medium VLDL (mmol/l)	3651	0.00732175	-0.000729	0.0154	4474	0.0108203	0.00303	0.0186	0.53087	3445	0.00650693	-0.00163	0.0146	4224	0.0120874	0.00403	0.0201	0.256077	3291	0.00131966	-0.00694	0.00958	4010	0.010984	4010	0.010984	0.260302
mvldlfc	Free cholesterol in medium VLDL (mmol/l)	3651	0.0108643	0.00357	0.0182	4474	0.0140705	0.00703	0.0211	0.522216	3445	0.0103459	0.00299	0.0177	4224	0.0147937	0.0075	0.0221	0.312342	3291	0.00460895	-0.00278	0.012	4010	0.0124331	4010	0.0124331	0.308616
mvldltg	Triglycerides in medium VLDL (mmol/l)	3651	0.0475255	0.0165	0.0785	4474	0.0595632	0.0301	0.089	0.565563	3445	0.0459524	0.0147	0.0772	4224	0.0626333	0.0322	0.0931	0.352342	3291	0.0212505	-0.01	0.0525	4010	0.0519618	4010	0.0519618	0.351315
svldlp	Concentration of small VLDL particles (mol/l)	3651	2.6e-09	4.98e-10	4.7e-09	4474	3.73e-09	1.74e-09	5.71e-09	0.431529	3445	2.43e-09	3.18e-10	4.55e-09	4224	4.09e-09	2.03e-09	6.15e-09	0.193892	3291	7.51e-10	-1.38e-09	2.88e-09	4010	3.45e-09	4010	3.45e-09	0.181139
svldll	Total lipids in small VLDL (mmol/l)	3651	0.0485045	0.00767	0.0893	4474	0.0711783	0.0324	0.11	0.417776	3445	0.0451187	0.00394	0.0863	4224	0.0784007	0.0383	0.119	0.182221	3291	0.0128801	-0.0286	0.0543	4010	0.0666013	4010	0.0666013	0.170239
svldlpl	Phospholipids in small VLDL (mmol/l)	3651	0.0116075	0.00322	0.02	4474	0.0155507	0.0076	0.0235	0.490138	3445	0.0109226	0.00247	0.0194	4224	0.0169362	0.00871	0.0252	0.235688	3291	0.00388045	-0.00461	0.0124	4010	0.0140555	4010	0.0140555	0.213332
svldlc	Total cholesterol in small VLDL (mmol/l)	3651	0.00973038	-0.00578	0.0252	4474	0.0201336	0.00507	0.0352	0.338368	3445	0.00798063	-0.00767	0.0236	4224	0.0231069	0.00753	0.0387	0.121925	3291	-0.00171313	-0.0177	0.0142	4010	0.0212713	4010	0.0212713	0.117472
svldlce	Cholesterol esters in small VLDL (mmol/l)	3651	0.00253565	-0.00763	0.0127	4474	0.00951207	-0.000538	0.0196	0.333339	3445	0.00133638	-0.00892	0.0116	4224	0.0115403	0.00116	0.0219	0.114933	3291	-0.00380679	-0.0143	0.00669	4010	0.0114488	4010	0.0114488	0.114343
svldlfc	Free cholesterol in small VLDL (mmol/l)	3651	0.00719768	0.00142	0.013	4474	0.0106215	0.00506	0.0162	0.392126	3445	0.00664771	0.00082	0.0125	4224	0.0115679	0.00581	0.0173	0.17361	3291	0.00209672	-0.00378	0.00797	4010	0.0098239	4010	0.0098239	0.15931
svldltg	Triglycerides in small VLDL (mmol/l)	3651	0.0271701	0.00871	0.0456	4474	0.0354918	0.0179	0.0531	0.506466	3445	0.026222	0.00763	0.0448	4224	0.0383559	0.0202	0.0565	0.272468	3291	0.0107161	-0.00789	0.0293	4010	0.0312733	4010	0.0312733	0.256042
xsvldlp	Concentration of very small VLDL particles (mol/l)	3651	6.57e-10	-1.72e-09	3.04e-09	4474	2.21e-09	-1.82e-10	4.59e-09	0.363818	3445	3.75e-10	-2.03e-09	2.78e-09	4224	2.73e-09	2.62e-10	5.2e-09	0.125883	3291	-8.16e-10	-3.28e-09	1.65e-09	4010	2.73e-09	4010	2.73e-09	0.117639
xsvldll	Total lipids in very small VLDL (mmol/l)	3651	0.00523289	-0.0248	0.0353	4474	0.024857	-0.00547	0.0552	0.364484	3445	0.00158887	-0.0288	0.032	4224	0.0313907	7.36e-05	0.0627	0.126623	3291	-0.0122164	-0.0434	0.019	4010	0.0324376	4010	0.0324376	0.119515
xsvldlpl	Phospholipids in very small VLDL (mmol/l)	3651	-0.00205632	-0.0117	0.00757	4474	0.00370282	-0.00621	0.0136	0.414283	3445	-0.00341965	-0.0131	0.0063	4224	0.00545137	-0.00476	0.0157	0.159688	3291	-0.00628733	-0.0163	0.00372	4010	0.00734199	4010	0.00734199	0.156182
xsvldlc	Total cholesterol in very small VLDL (mmol/l)	3651	-0.00242079	-0.017	0.0121	4474	0.00710127	-0.00784	0.022	0.369591	3445	-0.00407873	-0.0188	0.0106	4224	0.0102846	-0.00513	0.0257	0.132492	3291	-0.00868879	-0.0239	0.00647	4010	0.0121838	4010	0.0121838	0.129141
xsvldlce	Cholesterol esters in very small VLDL (mmol/l)	3651	-0.00215427	-0.012	0.00772	4474	0.00416542	-0.00604	0.0144	0.381668	3445	-0.00314969	-0.0131	0.00684	4224	0.00645575	-0.00407	0.017	0.137876	3291	-0.00614062	-0.0164	0.00416	4010	0.00773862	4010	0.00773862	0.135567
xsvldlfc	Free cholesterol in very small VLDL (mmol/l)	3651	-0.000265264	-0.00502	0.00449	4474	0.00292855	-0.0019	0.00776	0.354454	3445	-0.000926757	-0.00573	0.00387	4224	0.00382146	-0.00116	0.0088	0.128861	3291	-0.00254576	-0.00749	0.0024	4010	0.00443663	4010	0.00443663	0.123459
xsvldltg	Triglycerides in very small VLDL (mmol/l)	3651	0.00970449	0.00194	0.0175	4474	0.0140647	0.00641	0.0217	0.421515	3445	0.00908547	0.00126	0.0169	4224	0.0156652	0.00773	0.0236	0.183804	3291	0.00275428	-0.00515	0.0107	4010	0.0129231	4010	0.0129231	0.157978
idlp	Concentration of IDL particles (mol/l)	3647	-2.58e-09	-8.88e-09	3.72e-09	4473	2.53e-09	-4.01e-09	9.07e-09	0.272583	3441	-3.58e-09	-9.95e-09	2.78e-09	4224	2.53e-09	-4.2e-09	9.25e-09	0.149986	3287	-4.7e-09	-1.13e-08	1.86e-09	4010	4.3e-09	4010	4.3e-09	0.148263
idll	Total lipids in IDL (mmol/l)	3647	-0.0313913	-0.0957	0.0329	4473	0.0200489	-0.0469	0.087	0.280592	3441	-0.0416832	-0.107	0.0233	4224	0.0199798	-0.0488	0.0888	0.155278	3287	-0.0507435	-0.118	0.0163	4010	0.0399101	4010	0.0399101	0.154738
idlpl	Phospholipids in IDL (mmol/l)	3651	-0.0103674	-0.0269	0.00614	4474	-0.00183994	-0.019	0.0153	0.487598	3445	-0.0129618	-0.0296	0.0037	4224	0.00171475	-0.0159	0.0194	0.186359	3291	-0.014215	-0.0314	0.00299	4010	0.00756528	4010	0.00756528	0.185671
idlc	Total cholesterol in IDL (mmol/l)	3651	-0.0259407	-0.0684	0.0165	4474	-0.00243015	-0.0462	0.0413	0.455077	3445	-0.0326589	-0.0755	0.0102	4224	0.00539277	-0.0397	0.0505	0.179802	3291	-0.0347393	-0.079	0.00953	4010	0.0210396	4010	0.0210396	0.18485
idlce	Cholesterol esters in IDL (mmol/l)	3651	-0.0160861	-0.0463	0.0141	4474	0.000930481	-0.0301	0.0319	0.445182	3445	-0.020808	-0.0513	0.00969	4224	0.00635447	-0.0256	0.0383	0.17457	3291	-0.0231846	-0.0547	0.0083	4010	0.0168731	4010	0.0168731	0.181924
idlfc	Free cholesterol in IDL (mmol/l)	3651	-0.00984614	-0.0222	0.00254	4474	-0.00336891	-0.0163	0.00953	0.485143	3445	-0.0118417	-0.0243	0.000665	4224	-0.000964523	-0.0142	0.0123	0.197915	3291	-0.0115508	-0.0245	0.00136	4010	0.00416575	4010	0.00416575	0.196855
idltg	Triglycerides in IDL (mmol/l)	3651	0.00651307	-0.0012	0.0142	4474	0.0111426	0.00327	0.019	0.404498	3445	0.0056386	-0.00216	0.0134	4224	0.0128427	0.00468	0.021	0.163361	3291	0.000475504	-0.00749	0.00844	4010	0.0112761	4010	0.0112761	0.137549
lldlp	Concentration of large LDL particles (mol/l)	3651	-5.48e-09	-1.66e-08	5.59e-09	4474	9.83e-10	-1.04e-08	1.24e-08	0.428978	3445	-7.28e-09	-1.85e-08	3.91e-09	4224	3.09e-09	-8.63e-09	1.48e-08	0.16034	3291	-8.57e-09	-2.01e-08	2.98e-09	4010	6.83e-09	4010	6.83e-09	0.157857
lldll	Total lipids in large LDL (mmol/l)	3651	-0.0439809	-0.123	0.035	4474	0.00176903	-0.0795	0.0831	0.433623	3445	-0.0567792	-0.137	0.023	4224	0.0167687	-0.067	0.101	0.163187	3291	-0.0639344	-0.146	0.0185	4010	0.0450514	4010	0.0450514	0.161326
lldlpl	Phospholipids in large LDL (mmol/l)	3651	-0.00925704	-0.0254	0.00693	4474	-0.00101524	-0.0177	0.0156	0.492326	3445	-0.0119004	-0.0282	0.00444	4224	0.00244513	-0.0147	0.0196	0.182576	3291	-0.0130756	-0.0299	0.0038	4010	0.00845644	4010	0.00845644	0.184229
lldlc	Total cholesterol in large LDL (mmol/l)	3651	-0.0397203	-0.0969	0.0175	4474	-0.00615633	-0.0652	0.0529	0.428647	3445	-0.0489084	-0.107	0.00884	4224	0.0040023	-0.0568	0.0648	0.165626	3291	-0.0509285	-0.111	0.00869	4010	0.0271221	4010	0.0271221	0.165352
lldlce	Cholesterol esters in large LDL (mmol/l)	3651	-0.02808	-0.0714	0.0152	4474	-0.00178956	-0.0463	0.0428	0.411345	3445	-0.0350386	-0.0787	0.00866	4224	0.00543174	-0.0405	0.0513	0.1592	3291	-0.0375922	-0.0827	0.00752	4010	0.0224137	4010	0.0224137	0.15956
lldlfc	Free cholesterol in large LDL (mmol/l)	3651	-0.0116977	-0.0257	0.00232	4474	-0.00438587	-0.0189	0.0102	0.484995	3445	-0.0139277	-0.0281	0.000216	4224	-0.00145661	-0.0164	0.0135	0.188111	3291	-0.0133931	-0.028	0.00121	4010	0.00467774	4010	0.00467774	0.185563
lldltg	Triglycerides in large LDL (mmol/l)	3651	0.00501796	-0.00197	0.012	4474	0.00892681	0.00167	0.0162	0.444299	3445	0.00405171	-0.00302	0.0111	4224	0.0103284	0.00282	0.0178	0.19206	3291	9.08e-05	-0.00716	0.00734	4010	0.00948419	4010	0.00948419	0.165387
mldlp	Concentration of medium LDL particles (mol/l)	3651	-4.57e-09	-1.4e-08	4.87e-09	4474	1.19e-09	-8.48e-09	1.09e-08	0.407881	3445	-6.12e-09	-1.57e-08	3.41e-09	4224	2.85e-09	-7.12e-09	1.28e-08	0.151893	3291	-7.19e-09	-1.7e-08	2.65e-09	4010	6.17e-09	4010	6.17e-09	0.148194
mldll	Total lipids in medium LDL (mmol/l)	3651	-0.0250202	-0.0727	0.0226	4474	0.00381919	-0.045	0.0527	0.411657	3445	-0.0328555	-0.081	0.0153	4224	0.0121968	-0.0381	0.0625	0.153577	3291	-0.0372683	-0.0869	0.0124	4010	0.029694	4010	0.029694	0.150536
mldlpl	Phospholipids in medium LDL (mmol/l)	3651	-0.00178514	-0.0111	0.00752	4474	0.00284366	-0.00656	0.0122	0.496789	3445	-0.00334579	-0.0128	0.00606	4224	0.00482371	-0.00486	0.0145	0.178868	3291	-0.00501799	-0.0147	0.00468	4010	0.00759571	4010	0.00759571	0.179122
mldlc	Total cholesterol in medium LDL (mmol/l)	3651	-0.0257025	-0.0613	0.00994	4474	-0.00339552	-0.0401	0.0333	0.397798	3445	-0.0314543	-0.0674	0.00452	4224	0.00229473	-0.0355	0.0401	0.153467	3291	-0.0322691	-0.0694	0.00486	4010	0.0173358	4010	0.0173358	0.151549
mldlce	Cholesterol esters in medium LDL (mmol/l)	3651	-0.0221327	-0.0511	0.00682	4474	-0.00321787	-0.0331	0.0267	0.377498	3445	-0.0267348	-0.0559	0.00248	4224	0.00100607	-0.0298	0.0318	0.148649	3291	-0.0274282	-0.0576	0.00272	4010	0.013312	4010	0.013312	0.146571
mldlfc	Free cholesterol in medium LDL (mmol/l)	3651	-0.0035661	-0.0103	0.0032	4474	-0.00016815	-0.00709	0.00675	0.497932	3445	-0.00471244	-0.0115	0.00212	4224	0.00129897	-0.00582	0.00842	0.18065	3291	-0.00483819	-0.0119	0.00221	4010	0.00403323	4010	0.00403323	0.17942
mldltg	Triglycerides in medium LDL (mmol/l)	3651	0.0024597	-0.00106	0.00598	4474	0.0043593	0.000679	0.00804	0.463869	3445	0.00194072	-0.00163	0.00551	4224	0.00506386	0.00126	0.00887	0.202825	3291	1.51e-05	-0.00365	0.00368	4010	0.00475231	4010	0.00475231	0.174098
sldlp	Concentration of small LDL particles (mol/l)	3651	-4.35e-09	-1.48e-08	6.12e-09	4474	1.63e-09	-9.08e-09	1.24e-08	0.438585	3445	-6.18e-09	-1.67e-08	4.39e-09	4224	3.42e-09	-7.61e-09	1.45e-08	0.167038	3291	-7.19e-09	-1.81e-08	3.72e-09	4010	7.2e-09	4010	7.2e-09	0.164456
sldll	Total lipids in small LDL (mmol/l)	3651	-0.0137161	-0.0431	0.0156	4474	0.00297312	-0.0271	0.0331	0.441793	3445	-0.0188208	-0.0484	0.0108	4224	0.00796208	-0.023	0.0389	0.169245	3291	-0.0209458	-0.0515	0.00963	4010	0.0190521	4010	0.0190521	0.167181
sldlpl	Phospholipids in small LDL (mmol/l)	3651	-0.000207222	-0.00639	0.00598	4474	0.00232226	-0.00398	0.00863	0.581577	3445	-0.00137992	-0.00762	0.00486	4224	0.00354343	-0.00294	0.01	0.22907	3291	-0.00221295	-0.00865	0.00422	4010	0.00543938	4010	0.00543938	0.233364
sldlc	Total cholesterol in small LDL (mmol/l)	3651	-0.0159679	-0.0376	0.00571	4474	-0.00301268	-0.0254	0.0194	0.420903	3445	-0.0195653	-0.0414	0.00231	4224	0.000335237	-0.0227	0.0234	0.167337	3291	-0.0193527	-0.0419	0.00322	4010	0.00992299	4010	0.00992299	0.165185
sldlce	Cholesterol esters in small LDL (mmol/l)	3651	-0.0142409	-0.0319	0.00338	4474	-0.00328921	-0.0215	0.0149	0.402658	3445	-0.0170755	-0.0348	0.000695	4224	-0.000737099	-0.0195	0.018	0.163042	3291	-0.0168504	-0.0352	0.00149	4010	0.00718069	4010	0.00718069	0.160308
sldlfc	Free cholesterol in small LDL (mmol/l)	3651	-0.00172421	-0.00587	0.00242	4474	0.00028029	-0.00397	0.00453	0.51635	3445	-0.00248675	-0.00667	0.0017	4224	0.00107778	-0.0033	0.00546	0.197624	3291	-0.00249819	-0.00682	0.00182	4010	0.00274778	4010	0.00274778	0.198529
sldltg	Triglycerides in small LDL (mmol/l)	3651	0.00246358	0.000144	0.00478	4474	0.00365184	0.00128	0.00603	0.479033	3445	0.00212737	-0.00022	0.00447	4224	0.00407011	0.00161	0.00653	0.216687	3291	0.000621306	-0.00177	0.00301	4010	0.00367743	4010	0.00367743	0.194299
xlhdlp	Concentration of very large HDL particles (mol/l)	3651	-4.11e-08	-8.19e-08	-3.39e-10	4474	-5.52e-08	-9.92e-08	-1.12e-08	0.626779	3445	-4.67e-08	-8.76e-08	-5.72e-09	4224	-4.47e-08	-9e-08	5.2e-10	0.92829	3291	-2.61e-08	-6.78e-08	1.56e-08	4010	-2.39e-08	4010	-2.39e-08	0.922955
xlhdll	Total lipids in very large HDL (mmol/l)	3651	-0.0416833	-0.083	-0.000416	4474	-0.0561351	-0.101	-0.0116	0.621444	3445	-0.0472664	-0.0887	-0.00584	4224	-0.0456318	-0.0914	0.000148	0.92068	3291	-0.0263407	-0.0685	0.0158	4010	-0.0243883	4010	-0.0243883	0.916509
xlhdlpl	Phospholipids in very large HDL (mmol/l)	3651	-0.0234311	-0.0454	-0.00143	4474	-0.0328141	-0.0563	-0.00929	0.548597	3445	-0.0261528	-0.0482	-0.00412	4224	-0.0278558	-0.052	-0.00367	0.778782	3291	-0.0138938	-0.0363	0.00848	4010	-0.0169736	4010	-0.0169736	0.761055
xlhdlc	Total cholesterol in very large HDL (mmol/l)	3651	-0.0185162	-0.0371	8.01e-05	4474	-0.0240269	-0.0441	-0.00394	0.674298	3445	-0.021136	-0.0398	-0.00243	4224	-0.0189974	-0.0397	0.00167	0.978629	3291	-0.0121871	-0.0313	0.00689	4010	-0.00882389	4010	-0.00882389	0.967043
xlhdlce	Cholesterol esters in very large HDL (mmol/l)	3651	-0.0137879	-0.0271	-0.000492	4474	-0.0171012	-0.0314	-0.00276	0.720795	3445	-0.0157076	-0.0291	-0.00232	4224	-0.0133125	-0.0281	0.00145	0.89945	3291	-0.00940945	-0.0231	0.00425	4010	-0.00583868	4010	-0.00583868	0.885507
xlhdlfc	Free cholesterol in very large HDL (mmol/l)	3651	-0.00472957	-0.0101	0.000645	4474	-0.00692779	-0.0127	-0.00111	0.568639	3445	-0.0054295	-0.0108	-3.12e-05	4224	-0.00568734	-0.0117	0.000302	0.82617	3291	-0.00277683	-0.00828	0.00272	4010	-0.00298737	4010	-0.00298737	0.831153
xlhdltg	Triglycerides in very large HDL (mmol/l)	3651	0.000275193	-0.0015	0.00205	4474	0.000721733	-0.00123	0.00267	0.743792	3445	3.28e-05	-0.00177	0.00183	4224	0.00123982	-0.000772	0.00325	0.390878	3291	-0.000248183	-0.00211	0.00161	4010	0.00142701	4010	0.00142701	0.392745
lhdlp	Concentration of large HDL particles (mol/l)	3651	-5.08e-08	-1.5e-07	4.86e-08	4474	-1.01e-07	-2.07e-07	5.3e-09	0.478914	3445	-6.39e-08	-1.63e-07	3.53e-08	4224	-8.9e-08	-1.98e-07	2.03e-08	0.578538	3291	-1.12e-08	-1.12e-07	8.97e-08	4010	-5.51e-08	4010	-5.51e-08	0.535112
lhdll	Total lipids in large HDL (mmol/l)	3651	-0.0339634	-0.0976	0.0297	4474	-0.0664972	-0.135	0.00153	0.474127	3445	-0.0422524	-0.106	0.0213	4224	-0.0589561	-0.129	0.011	0.569037	3291	-0.00783276	-0.0724	0.0568	4010	-0.036862	4010	-0.036862	0.52622
lhdlpl	Phospholipids in large HDL (mmol/l)	3651	-0.0115093	-0.0395	0.0165	4474	-0.0260033	-0.0561	0.00406	0.469767	3445	-0.0154064	-0.0434	0.0126	4224	-0.0232915	-0.0542	0.00761	0.555801	3291	-0.0012521	-0.0297	0.0272	4010	-0.014262	4010	-0.014262	0.510384
lhdlc	Total cholesterol in large HDL (mmol/l)	3651	-0.0226127	-0.0566	0.0114	4474	-0.0406891	-0.0767	-0.00471	0.454758	3445	-0.0266336	-0.0605	0.00728	4224	-0.0366478	-0.0737	0.000358	0.536362	3291	-0.00653126	-0.0409	0.0279	4010	-0.0238264	4010	-0.0238264	0.495911
lhdlce	Cholesterol esters in large HDL (mmol/l)	3651	-0.0170391	-0.0429	0.00882	4474	-0.0308197	-0.0582	-0.00344	0.454018	3445	-0.0200713	-0.0459	0.00574	4224	-0.0276554	-0.0558	0.000507	0.537573	3291	-0.00481674	-0.031	0.0214	4010	-0.0180085	4010	-0.0180085	0.49586
lhdlfc	Free cholesterol in large HDL (mmol/l)	3651	-0.005568	-0.0137	0.00256	4474	-0.00986968	-0.0185	-0.00126	0.456974	3445	-0.00655689	-0.0147	0.00156	4224	-0.00899165	-0.0178	-0.00014	0.532436	3291	-0.00171173	-0.00994	0.00652	4010	-0.00581692	4010	-0.00581692	0.496285
lhdltg	Triglycerides in large HDL (mmol/l)	3651	0.000158901	-0.00257	0.00289	4474	0.000137098	-0.00296	0.00323	0.978751	3445	-0.000211954	-0.00296	0.00254	4224	0.000927389	-0.00226	0.00412	0.692454	3291	-3.67e-05	-0.00287	0.0028	4010	0.00116312	4010	0.00116312	0.71187
mhdlp	Concentration of medium HDL particles (mol/l)	3651	1.09e-07	2.94e-08	1.89e-07	4474	5.12e-08	-3.41e-08	1.37e-07	0.322359	3445	1e-07	2.04e-08	1.8e-07	4224	4.28e-08	-4.49e-08	1.3e-07	0.263684	3291	1.01e-07	1.86e-08	1.83e-07	4010	2.84e-08	4010	2.84e-08	0.220822
mhdll	Total lipids in medium HDL (mmol/l)	3651	0.0451345	0.0104	0.0799	4474	0.0198955	-0.0173	0.0571	0.320793	3445	0.041426	0.0066	0.0763	4224	0.0159919	-0.0222	0.0542	0.256938	3291	0.0428372	0.00691	0.0788	4010	0.010421	4010	0.010421	0.214448
mhdlpl	Phospholipids in medium HDL (mmol/l)	3651	0.0221323	0.00689	0.0374	4474	0.011585	-0.00488	0.0281	0.346741	3445	0.0202691	0.00498	0.0356	4224	0.0103193	-0.00658	0.0272	0.303816	3291	0.0196211	0.00386	0.0354	4010	0.00734882	4010	0.00734882	0.266511
mhdlc	Total cholesterol in medium HDL (mmol/l)	3651	0.0179032	-0.00174	0.0375	4474	0.00308163	-0.0177	0.0239	0.299197	3445	0.0162624	-0.00343	0.036	4224	0.000190491	-0.0212	0.0216	0.209926	3291	0.0205339	0.000217	0.0409	4010	-0.00100312	4010	-0.00100312	0.167025
mhdlce	Cholesterol esters in medium HDL (mmol/l)	3651	0.013533	-0.00216	0.0292	4474	0.00126211	-0.0153	0.0178	0.281407	3445	0.0123553	-0.00338	0.0281	4224	-0.0010156	-0.0181	0.016	0.193726	3291	0.0161934	-4.17e-05	0.0324	4010	-0.00182592	4010	-0.00182592	0.151198
mhdlfc	Free cholesterol in medium HDL (mmol/l)	3651	0.0043629	0.000324	0.0084	4474	0.00182226	-0.00252	0.00616	0.388268	3445	0.00389951	-0.000145	0.00794	4224	0.00120953	-0.00325	0.00567	0.295374	3291	0.00433456	0.000163	0.00851	4010	0.000826604	4010	0.000826604	0.253067
mhdltg	Triglycerides in medium HDL (mmol/l)	3651	0.00508116	0.00277	0.0074	4474	0.00521395	0.00296	0.00747	0.921805	3445	0.00487465	0.00254	0.00721	4224	0.00545902	0.00313	0.00779	0.693532	3291	0.00266432	0.00034	0.00499	4010	0.00404677	4010	0.00404677	0.679691
shdlp	Concentration of small HDL particles (mol/l)	3651	2.49e-07	1.35e-07	3.64e-07	4474	1.99e-07	8.11e-08	3.17e-07	0.545624	3445	2.41e-07	1.25e-07	3.56e-07	4224	2.02e-07	8.15e-08	3.23e-07	0.610696	3291	1.96e-07	7.73e-08	3.14e-07	4010	1.48e-07	4010	1.48e-07	0.568278
shdll	Total lipids in small HDL (mmol/l)	3651	0.0534174	0.0279	0.0789	4474	0.0420973	0.0158	0.0684	0.540535	3445	0.0514534	0.0257	0.0772	4224	0.0426869	0.0158	0.0696	0.602861	3291	0.0424501	0.0161	0.0688	4010	0.0314768	4010	0.0314768	0.559147
shdlpl	Phospholipids in small HDL (mmol/l)	3651	0.0391255	0.0222	0.056	4474	0.0282766	0.0103	0.0462	0.387111	3445	0.0387513	0.0217	0.0558	4224	0.027033	0.00862	0.0454	0.297426	3291	0.0327995	0.0153	0.0503	4010	0.0170292	4010	0.0170292	0.261563
shdlc	Total cholesterol in small HDL (mmol/l)	3651	0.00876864	-0.00345	0.021	4474	0.00719866	-0.00534	0.0197	0.849226	3445	0.00729311	-0.00495	0.0195	4224	0.00844298	-0.00439	0.0213	0.875182	3291	0.00702897	-0.00559	0.0197	4010	0.00887859	4010	0.00887859	0.914089
shdlce	Cholesterol esters in small HDL (mmol/l)	3651	0.00193062	-0.00893	0.0128	4474	0.00210767	-0.00914	0.0134	0.993686	3445	0.000625629	-0.0102	0.0115	4224	0.00347174	-0.00804	0.015	0.673024	3291	0.00127207	-0.00992	0.0125	4010	0.005444	4010	0.005444	0.701193
shdlfc	Free cholesterol in small HDL (mmol/l)	3651	0.0068399	0.00389	0.00979	4474	0.005093	0.00191	0.00827	0.426518	3445	0.00667112	0.0037	0.00964	4224	0.00497324	0.00171	0.00823	0.377088	3291	0.00576072	0.0027	0.00882	4010	0.00343423	4010	0.00343423	0.34408
shdltg	Triglycerides in small HDL (mmol/l)	3651	0.00557683	0.00268	0.00847	4474	0.00660014	0.0037	0.0095	0.60677	3445	0.00546448	0.00255	0.00838	4224	0.00720062	0.00421	0.0102	0.351546	3291	0.00267817	-0.000227	0.00558	4010	0.00555645	4010	0.00555645	0.293796
vldld	Mean diameter for VLDL particles (nm)	3647	0.346308	0.167	0.525	4473	0.331634	0.139	0.525	0.93592	3441	0.34745	0.168	0.527	4224	0.334345	0.136	0.532	0.964028	3287	0.210905	0.0296	0.392	4010	0.2381	4010	0.2381	0.968224
ldld	Mean diameter for LDL particles (nm)	3647	0.00107837	-0.00931	0.0115	4473	-0.000116058	-0.0126	0.0123	0.899053	3441	0.00225508	-0.00822	0.0127	4224	0.00164781	-0.0111	0.0144	0.883768	3287	-0.000883481	-0.0117	0.0099	4010	-0.0030246	4010	-0.0030246	0.897199
hdld	Mean diameter for HDL particles (nm)	3647	-0.0516798	-0.0886	-0.0147	4473	-0.0691255	-0.109	-0.0297	0.507913	3441	-0.0551671	-0.0922	-0.0181	4224	-0.0645512	-0.105	-0.0241	0.613212	3287	-0.0305798	-0.068	0.00682	4010	-0.0436601	4010	-0.0436601	0.564254
serumc	Serum total cholesterol (mmol/l)	3647	-0.0864845	-0.297	0.124	4473	0.0560545	-0.166	0.278	0.36975	3441	-0.127451	-0.34	0.0848	4224	0.0453362	-0.183	0.274	0.237833	3287	-0.135097	-0.354	0.0837	4010	0.12436	4010	0.12436	0.245901
vldlc	Total cholesterol in VLDL (mmol/l)	3647	0.0410863	-0.011	0.0932	4473	0.079766	0.0287	0.131	0.291606	3441	0.0354787	-0.0171	0.0881	4224	0.0806841	0.0281	0.133	0.165682	3287	0.00142965	-0.0521	0.0549	4010	0.074163	4010	0.074163	0.162288
remnantc	Remnant cholesterol (non-HDL, non-LDL -cholesterol) (mmol/l)	3647	0.0141618	-0.0732	0.101	4473	0.0854248	-0.00226	0.173	0.25698	3441	0.00176676	-0.0866	0.0901	4224	0.0860862	-0.00418	0.176	0.135258	3287	-0.0347126	-0.125	0.056	4010	0.0952077	4010	0.0952077	0.136283
ldlc	Total cholesterol in LDL (mmol/l)	3647	-0.083912	-0.198	0.0298	4473	0.0069018	-0.111	0.125	0.282434	3441	-0.102601	-0.217	0.0121	4224	0.00653843	-0.115	0.128	0.151988	3287	-0.106094	-0.224	0.0123	4010	0.0542324	4010	0.0542324	0.150335
hdlc	Total cholesterol in HDL (mmol/l)	3647	-0.016763	-0.0821	0.0486	4473	-0.0362391	-0.108	0.0354	0.668552	3441	-0.0266494	-0.0917	0.0384	4224	-0.0472454	-0.121	0.0262	0.543078	3287	0.00565417	-0.0607	0.072	4010	-0.025029	4010	-0.025029	0.495239
hdl2c	Total cholesterol in HDL2 (mmol/l)	3647	-0.0185218	-0.0781	0.041	4473	-0.0417061	-0.106	0.0231	0.5815	3441	-0.0268099	-0.0861	0.0325	4224	-0.0515989	-0.118	0.0148	0.451946	3287	0.00502341	-0.0554	0.0654	4010	-0.0305072	4010	-0.0305072	0.404788
hdl3c	Total cholesterol in HDL3 (mmol/l)	3647	0.00180692	-0.0058	0.00941	4473	0.00547741	-0.00311	0.0141	0.547267	3441	0.000207841	-0.00741	0.00783	4224	0.00434997	-0.00448	0.0132	0.536981	3287	0.00068962	-0.00716	0.00854	4010	0.0054836	4010	0.0054836	0.545563
estc	Esterified cholesterol (mmol/l)	3635	-0.0615616	-0.209	0.086	4458	0.0360043	-0.121	0.193	0.384417	3431	-0.093064	-0.242	0.0561	4210	0.0328548	-0.127	0.193	0.219993	3277	-0.0925395	-0.246	0.0612	3999	0.0930423	3999	0.0930423	0.231551
freec	Free cholesterol (mmol/l)	3635	-0.017503	-0.0785	0.0435	4458	0.0260859	-0.0388	0.0909	0.344553	3431	-0.0279964	-0.0899	0.0339	4210	0.0248356	-0.0415	0.0911	0.212636	3277	-0.0348493	-0.0986	0.0289	3999	0.0436835	3999	0.0436835	0.223249
serumtg	Serum total triglycerides (mmol/l)	3647	0.160941	0.0522	0.27	4473	0.225699	0.119	0.332	0.392556	3441	0.152016	0.0423	0.262	4224	0.225132	0.115	0.335	0.278389	3287	0.0628625	-0.0473	0.173	4010	0.188741	4010	0.188741	0.2638
vldltg	Triglycerides in VLDL (mmol/l)	3647	0.134217	0.0471	0.221	4473	0.178594	0.0949	0.262	0.457315	3441	0.128991	0.0412	0.217	4224	0.178232	0.092	0.264	0.338942	3287	0.0578104	-0.03	0.146	4010	0.147676	4010	0.147676	0.330811
ldltg	Triglycerides in LDL (mmol/l)	3647	0.00959656	-0.00305	0.0222	4473	0.0196875	0.00643	0.0329	0.278553	3441	0.00775029	-0.00505	0.0205	4224	0.0194076	0.00572	0.0331	0.184622	3287	0.000232363	-0.0129	0.0133	4010	0.0177952	4010	0.0177952	0.158428
hdltg	Triglycerides in HDL (mmol/l)	3647	0.0108058	0.00334	0.0183	4473	0.014614	0.00647	0.0228	0.494711	3441	0.00984031	0.00229	0.0174	4224	0.0146304	0.00623	0.023	0.399708	3287	0.00461845	-0.00307	0.0123	4010	0.0119795	4010	0.0119795	0.379307
totpg	Total phosphoglycerides (mmol/l)	3635	0.0359077	-0.0343	0.106	4458	0.0842419	0.00629	0.162	0.375824	3431	0.0224493	-0.0488	0.0937	4210	0.0808895	0.000907	0.161	0.268755	3277	0.003916	-0.0693	0.0772	3999	0.0830526	3999	0.0830526	0.302357
pc	Phosphatidylcholine and other cholines (mmol/l)	3634	0.0289054	-0.0539	0.112	4457	0.0800606	-0.0088	0.169	0.41693	3430	0.0137287	-0.0703	0.0978	4209	0.0765857	-0.0144	0.168	0.286837	3276	-0.0106729	-0.097	0.0756	3998	0.0829139	3998	0.0829139	0.304016
sm	Sphingomyelins (mmol/l)	3634	-0.0108925	-0.0264	0.00461	4457	-0.00035984	-0.0173	0.0166	0.381475	3430	-0.0133906	-0.0291	0.00229	4209	-0.000718628	-0.018	0.0166	0.258667	3276	-0.0111742	-0.0273	0.00496	3998	0.00585446	3998	0.00585446	0.302856
totcho	Total cholines (mmol/l)	3634	0.0307834	-0.0554	0.117	4457	0.0868902	-0.00801	0.182	0.401249	3430	0.0136665	-0.0738	0.101	4209	0.0818243	-0.0154	0.179	0.286363	3276	-0.00463955	-0.0945	0.0852	3998	0.0894427	3998	0.0894427	0.323462
apoa1	Apolipoprotein A-I (g/l)	3647	0.00044648	-0.0378	0.0387	4473	-0.0010461	-0.0441	0.042	0.932911	3441	-0.00722266	-0.0454	0.0309	4224	-0.00901891	-0.0532	0.0351	0.850868	3287	0.00522035	-0.0339	0.0443	4010	0.00398524	4010	0.00398524	0.776409
apob	Apolipoprotein B (g/l)	3647	0.00802746	-0.0348	0.0508	4473	0.0450818	0.0025	0.0877	0.22707	3441	0.00169574	-0.0416	0.045	4224	0.0446547	0.00081	0.0885	0.119287	3287	-0.0164114	-0.0608	0.028	4010	0.0492664	4010	0.0492664	0.12174
apobapoa1	Ratio of apolipoprotein B to apolipoprotein A-I	3647	0.00321473	-0.0195	0.0259	4473	0.0251598	0.00255	0.0478	0.172487	3441	0.00261723	-0.0202	0.0255	4224	0.0269703	0.00373	0.0502	0.0855316	3287	-0.0111208	-0.0344	0.0122	4010	0.0261866	4010	0.0261866	0.0729221
totfa	Total fatty acids (mmol/l)	3622	0.437118	-0.065	0.939	4441	0.56101	0.022	1.1	0.744863	3418	0.34998	-0.158	0.858	4193	0.565008	0.0121	1.12	0.516041	3266	0.0824206	-0.438	0.603	3982	0.518174	3982	0.518174	0.529645
unsat	Estimated degree of unsaturation	3622	-0.0176352	-0.0254	-0.0099	4441	-0.00916529	-0.0177	-0.000672	0.157946	3418	-0.0183039	-0.026	-0.0106	4193	-0.00842728	-0.0171	0.000281	0.11597	3266	-0.016265	-0.0241	-0.00838	3982	-0.00671524	3982	-0.00671524	0.143534
dha	22:6, docosahexaenoic acid (mmol/l)	3622	0.0056573	-0.00191	0.0132	4441	0.0079631	-0.000336	0.0163	0.716597	3418	0.00227423	-0.00532	0.00987	4193	0.00861767	0.00014	0.0171	0.367929	3266	-0.000869303	-0.0087	0.00696	3982	0.00690772	3982	0.00690772	0.361008
la	18:2, linoleic acid (mmol/l)	3622	0.00221978	-0.131	0.135	4441	0.0396372	-0.115	0.195	0.724707	3418	-0.0137888	-0.148	0.12	4193	0.0593183	-0.0996	0.218	0.451636	3266	-0.0200963	-0.159	0.119	3982	0.0899349	3982	0.0899349	0.54565
faw3	Omega-3 fatty acids (mmol/l)	3622	0.000301993	-0.0181	0.0187	4441	0.0121746	-0.00747	0.0318	0.41245	3418	-0.00760903	-0.0261	0.0108	4193	0.013022	-0.00707	0.0331	0.184529	3266	-0.01208	-0.0312	0.00701	3982	0.0144374	3982	0.0144374	0.186959
faw6	Omega-6 fatty acids (mmol/l)	3622	-0.00223628	-0.15	0.146	4441	0.0703278	-0.0989	0.24	0.533059	3418	-0.0235384	-0.173	0.126	4193	0.0852049	-0.0882	0.259	0.320129	3266	-0.0475021	-0.202	0.107	3982	0.108261	3982	0.108261	0.38576
pufa	Polyunsaturated fatty acids (mmol/l)	3622	-0.00197662	-0.164	0.16	4441	0.0825084	-0.102	0.267	0.50792	3418	-0.0311903	-0.195	0.132	4193	0.0982237	-0.0906	0.287	0.290506	3266	-0.0596272	-0.229	0.109	3982	0.122691	3982	0.122691	0.347221
mufa	Monounsaturated fatty acids; 16:1, 18:1 (mmol/l)	3622	0.201797	0.0163	0.387	4441	0.212009	0.0332	0.391	0.933121	3418	0.179721	-0.00736	0.367	4193	0.201964	0.0184	0.386	0.759511	3266	0.0254735	-0.164	0.215	3982	0.146447	3982	0.146447	0.690646
sfa	Saturated fatty acids (mmol/l)	3622	0.237161	0.0537	0.421	4441	0.26647	0.0594	0.474	0.84001	3418	0.201319	0.0157	0.387	4193	0.264828	0.0524	0.477	0.610142	3266	0.11647	-0.074	0.307	3982	0.249146	3982	0.249146	0.6364
dhafa	Ratio of 22:6 docosahexaenoic acid to total fatty acids (%)	3622	-0.0105246	-0.0517	0.0307	4441	-0.0193778	-0.0625	0.0237	0.741897	3418	-0.0209986	-0.0617	0.0197	4193	-0.0169351	-0.0612	0.0274	0.853911	3266	-0.0116275	-0.0536	0.0303	3982	-0.0230266	3982	-0.0230266	0.893096
lafa	Ratio of 18:2 linoleic acid to total fatty acids (%)	3622	-0.669792	-1.09	-0.253	4441	-0.789974	-1.31	-0.266	0.715943	3418	-0.637631	-1.06	-0.218	4193	-0.676291	-1.22	-0.137	0.890531	3266	-0.230162	-0.652	0.192	3982	-0.385705	3982	-0.385705	0.719478
faw3fa	Ratio of omega-3 fatty acids to total fatty acids (%)	3622	-0.0969433	-0.185	-0.00914	4441	-0.0735683	-0.161	0.0143	0.751902	3418	-0.12158	-0.207	-0.0363	4193	-0.0709364	-0.161	0.0192	0.62332	3266	-0.0855809	-0.173	0.00229	3982	-0.051064	3982	-0.051064	0.612397
faw6fa	Ratio of omega-6 fatty acids to total fatty acids (%)	3622	-0.781724	-1.14	-0.421	4441	-0.698329	-1.12	-0.273	0.784075	3418	-0.759887	-1.12	-0.398	4193	-0.616895	-1.05	-0.179	0.655458	3266	-0.406254	-0.769	-0.0431	3982	-0.365775	3982	-0.365775	0.833606
pufafa	Ratio of polyunsaturated fatty acids to total fatty acids (%)	3622	-0.878528	-1.28	-0.479	4441	-0.771807	-1.23	-0.316	0.751477	3418	-0.881248	-1.28	-0.483	4193	-0.687884	-1.16	-0.219	0.610146	3266	-0.491703	-0.891	-0.0921	3982	-0.416862	3982	-0.416862	0.765707
mufafa	Ratio of monounsaturated fatty acids to total fatty acids (%)	3622	0.405895	-0.000981	0.813	4441	0.390576	-0.0197	0.801	0.986822	3418	0.428513	0.0274	0.83	4193	0.320935	-0.0998	0.742	0.8397	3266	-0.0273805	-0.427	0.372	3982	0.0492582	3982	0.0492582	0.967411
sfafa	Ratio of saturated fatty acids to total fatty acids (%)	3622	0.472964	0.207	0.739	4441	0.380051	0.081	0.679	0.642713	3418	0.45312	0.186	0.72	4193	0.365904	0.0598	0.672	0.624794	3266	0.51943	0.244	0.795	3982	0.366487	3982	0.366487	0.613054
glc	Glucose (mmol/l)	3638	0.128975	0.0542	0.204	4457	0.0486026	-0.0508	0.148	0.214293	3433	0.133729	0.0579	0.21	4209	0.0296532	-0.0737	0.133	0.101698	3279	0.091696	0.0149	0.168	3997	-0.0335956	3997	-0.0335956	0.114427
lac	Lactate (mmol/l)	3645	0.0909927	0.00135	0.181	4464	0.0306168	-0.0607	0.122	0.350125	3440	0.0849789	-0.00606	0.176	4215	0.00769638	-0.0866	0.102	0.336426	3286	0.0442297	-0.0489	0.137	4001	-0.0175793	4001	-0.0175793	0.303596
pyr	Pyruvate (mmol/l)	3644	0.00567007	0.00152	0.00982	4460	0.00321263	-0.000842	0.00727	0.406616	3439	0.00509882	0.000895	0.0093	4211	0.00108049	-0.00307	0.00523	0.293218	3285	0.00289176	-0.00135	0.00713	3997	-0.000527344	3997	-0.000527344	0.23205
cit	Citrate (mmol/l)	3599	0.00308957	0.000262	0.00592	4371	0.00613901	0.00285	0.00943	0.159247	3396	0.00350029	0.000655	0.00635	4131	0.00617633	0.00284	0.00951	0.168813	3247	0.00151072	-0.00133	0.00435	3922	0.00409912	3922	0.00409912	0.208811
glol	Pyruvate (mmol/l)	3644	0.00771265	0.00472	0.0107	4463	0.0113028	0.00823	0.0144	0.0978193	3438	0.00756198	0.00454	0.0106	4214	0.00965884	0.00651	0.0128	0.219799	3285	0.00337737	0.00046	0.0063	4001	0.00665966	4001	0.00665966	0.115869
ala	Alanine (mmol/l)	3637	0.0043933	-0.00417	0.013	4457	0.00653146	-0.003	0.0161	0.74244	3432	0.00362788	-0.00509	0.0123	4208	0.00285506	-0.00695	0.0127	0.923476	3278	0.00356137	-0.00538	0.0125	3994	0.00321322	3994	0.00321322	0.945472
gln	Glutamine (mmol/l)	3648	-0.00642862	-0.0143	0.00144	4468	-0.00366157	-0.0128	0.00548	0.646052	3442	-0.00518886	-0.0131	0.00276	4219	-0.00247107	-0.0119	0.00691	0.642069	3288	-0.00315844	-0.0113	0.00501	4005	0.00201091	4005	0.00201091	0.626885
gly	Glycine (mmol/l)	3644	0.00373483	-0.00193	0.0094	4462	0.00751578	0.00112	0.0139	0.390614	3438	0.00488989	-0.000817	0.0106	4215	0.00758401	0.001	0.0142	0.484733	3284	0.00443957	-0.0014	0.0103	4001	0.00679551	4001	0.00679551	0.572305
his	Histidine (mmol/l)	3646	-0.000245768	-0.00204	0.00155	4468	0.000773595	-0.000971	0.00252	0.425	3440	-0.000413684	-0.00224	0.00141	4219	0.000845958	-0.000956	0.00265	0.294423	3286	-0.000451931	-0.00233	0.00143	4005	0.00117326	4005	0.00117326	0.21632
ile	Isoleucine (mmol/l)	3647	0.0044816	0.00261	0.00635	4471	0.00428703	0.00231	0.00627	0.901303	3441	0.00421018	0.00232	0.0061	4222	0.00381063	0.00178	0.00584	0.86188	3287	0.00234615	0.000483	0.00421	4008	0.00265533	4008	0.00265533	0.801618
leu	Leucine (mmol/l)	3647	0.00424758	0.00251	0.00598	4471	0.00502618	0.00317	0.00688	0.546792	3441	0.00395557	0.00221	0.0057	4222	0.00425634	0.00235	0.00616	0.728949	3287	0.00208707	0.000371	0.0038	4008	0.0026583	4008	0.0026583	0.817785
val	Valine (mmol/l)	3645	0.00442423	0.00121	0.00764	4466	0.0071148	0.0037	0.0105	0.263676	3439	0.00375364	0.000517	0.00699	4217	0.00570593	0.00218	0.00923	0.422429	3285	0.00170571	-0.00153	0.00494	4003	0.00298185	4003	0.00298185	0.592857
phe	Phenylalanine (mmol/l)	3648	0.0054657	0.00349	0.00744	4472	0.00687906	0.0048	0.00896	0.343263	3442	0.00523639	0.00324	0.00723	4223	0.0057128	0.00357	0.00785	0.641961	3288	0.00270542	0.000785	0.00463	4009	0.00320952	4009	0.00320952	0.684828
tyr	Tyrosine (mmol/l)	3642	0.00137348	0.000409	0.00234	4468	0.00150049	0.000435	0.00257	0.867367	3436	0.00134236	0.000372	0.00231	4219	0.0014154	0.000318	0.00251	0.936239	3282	0.000685513	-0.000297	0.00167	4005	0.000846015	4005	0.000846015	0.862669
ace	Acetate (mmol/l)	3646	0.000254748	-0.000799	0.00131	4468	-0.000462923	-0.00162	0.000691	0.353704	3440	9.39e-05	-0.000969	0.00116	4219	-0.000480011	-0.00167	0.000712	0.465584	3287	3.99e-06	-0.00109	0.0011	4005	-8.09e-05	4005	-8.09e-05	0.390408
bohbut	3-hydroxybutyrate (mmol/l)	3647	0.00187143	-0.00525	0.00899	4471	0.00419633	-0.00262	0.011	0.636164	3442	0.00199087	-0.00517	0.00915	4222	0.00319165	-0.00387	0.0102	0.705993	3288	-0.00146765	-0.00879	0.00586	4008	0.000602792	4008	0.000602792	0.652902
crea	Creatinine (mmol/l)	3646	0.000214192	-0.000899	0.00133	4468	0.00298298	0.00187	0.00409	0.000537218	3440	0.00010433	-0.00103	0.00123	4219	0.00289278	0.00174	0.00404	0.000683661	3286	-0.000470018	-0.00163	0.000692	4006	0.00266399	4006	0.00266399	0.000485061
alb	Albumin (signal area)	3648	0.00068461	-0.000348	0.00172	4472	0.00180175	0.00053	0.00307	0.180489	3442	0.000569953	-0.000456	0.0016	4223	0.000972009	-0.000333	0.00228	0.494741	3288	0.000374164	-0.000682	0.00143	4009	0.000520628	4009	0.000520628	0.535837
gp	Glycoprotein acetyls, mainly a1-acid glycoprotein (mmol/l)	3649	0.0892187	0.0538	0.125	4472	0.101507	0.064	0.139	0.629573	3443	0.0890167	0.0534	0.125	4223	0.0934187	0.0548	0.132	0.725382	3289	0.0392372	0.00539	0.0731	4009	0.0546531	4009	0.0546531	0.695405

## Sheet: Associations GHT
Table S13: Pregnancy metabolite concentration differences in original units between mothers with gestational hypertension vs not. Model 1: age-adjusted, model 2: age-, parity-, and education-adjusted, model 3: age-, parity-, education-, and BMI-adjusted.
Metabolite	Metabolite Information	White European - Model 1				South Asian - Model 1				P-Interaction	White European - Model 2				South Asian - Model 2				P-Interaction	White European - Model 3				South Asian - Model 3				P-Interaction
		n	Effect Estimate	95% CI Lower	95% CI Upper	n	Effect Estimate	95% CI Lower	95% CI Upper		n	Effect Estimate	95% CI Lower	95% CI Upper	n	Effect Estimate	95% CI Lower	95% CI Upper		n	Effect Estimate	95% CI Lower	95% CI Upper	n	Effect Estimate	95% CI Lower	95% CI Upper
xxlvldlp	Concentration of chylomicrons and extremely large VLDL particles (mol/l)	3950	1.73e-11	8.51e-12	2.6e-11	4585	7.94e-12	-2.95e-12	1.88e-11	0.240709	3734	1.77e-11	8.81e-12	2.66e-11	4335	6.57e-12	-4.5e-12	1.76e-11	0.200111	3570	7.53e-12	-1.65e-12	1.67e-11	4110	4.23e-12	-7.33e-12	1.58e-11	0.214817
xxlvldll	Total lipids in chylomicrons and extremely large VLDL (mmol/l)	3950	0.00372686	0.00183	0.00563	4585	0.0017252	-0.000641	0.00409	0.24649	3734	0.00382148	0.00189	0.00575	4335	0.00142694	-0.000979	0.00383	0.205065	3570	0.00161191	-0.000381	0.00361	4110	0.00091454	-0.0016	0.00343	0.220754
xxlvldlpl	Phospholipids in chylomicrons and extremely large VLDL (mmol/l)	3950	0.000504683	0.000261	0.000748	4585	0.000272279	-3.14e-05	0.000576	0.297199	3734	0.000514136	0.000267	0.000762	4335	0.00023629	-7.27e-05	0.000545	0.256981	3570	0.000217559	-3.74e-05	0.000473	4110	0.000157357	-0.000165	0.00048	0.27577
xxlvldlc	Total cholesterol in chylomicrons and extremely large VLDL (mmol/l)	3950	0.000658295	0.000267	0.00105	4585	0.000286818	-0.000207	0.000781	0.301427	3734	0.000675236	0.000278	0.00107	4335	0.000217268	-0.000285	0.00072	0.246173	3570	0.000254643	-0.000157	0.000667	4110	0.000141189	-0.000383	0.000665	0.272188
xxlvldlce	Cholesterol esters in chylomicrons and extremely large VLDL (mmol/l)	3950	0.000309224	8.29e-05	0.000536	4585	0.000101101	-0.000188	0.00039	0.311452	3734	0.000319572	8.93e-05	0.00055	4335	5.5e-05	-0.000238	0.000348	0.246301	3570	0.000115576	-0.000124	0.000355	4110	5.24e-05	-0.000253	0.000358	0.269545
xxlvldlfc	Free cholesterol in chylomicrons and extremely large VLDL (mmol/l)	3950	0.000349109	0.000177	0.000521	4585	0.000185797	-2.97e-05	0.000401	0.309475	3734	0.000355698	0.000181	0.00053	4335	0.000162333	-5.69e-05	0.000382	0.267255	3570	0.000139073	-4.06e-05	0.000319	4110	8.88e-05	-0.00014	0.000317	0.297278
xxlvldltg	Triglycerides in chylomicrons and extremely large VLDL (mmol/l)	3950	0.0025638	0.00129	0.00383	4585	0.00116599	-0.000412	0.00274	0.224759	3734	0.00263197	0.00134	0.00392	4335	0.000973206	-0.000631	0.00258	0.186988	3570	0.00113961	-0.000193	0.00247	4110	0.000615977	-0.00106	0.00229	0.199493
xlvldlp	Concentration of very large VLDL particles (mol/l)	3950	1.21e-10	6.11e-11	1.81e-10	4585	6.09e-11	-1.18e-11	1.34e-10	0.283329	3734	1.25e-10	6.42e-11	1.86e-10	4335	5.37e-11	-2.03e-11	1.28e-10	0.240468	3570	4.22e-11	-2e-11	1.04e-10	4110	2.21e-11	-5.5e-11	9.91e-11	0.274225
xlvldll	Total lipids in very large VLDL (mmol/l)	3950	0.0116749	0.00586	0.0175	4585	0.00585718	-0.00124	0.013	0.284391	3734	0.0120578	0.00615	0.018	4335	0.00513106	-0.00209	0.0124	0.240901	3570	0.00408279	-0.00198	0.0101	4110	0.00214089	-0.00538	0.00966	0.274636
xlvldlpl	Phospholipids in very large VLDL (mmol/l)	3950	0.00191051	0.000933	0.00289	4585	0.000981211	-0.000214	0.00218	0.306829	3734	0.00197049	0.000977	0.00296	4335	0.000848372	-0.000368	0.00207	0.260391	3570	0.000666678	-0.000355	0.00169	4110	0.000413861	-0.000854	0.00168	0.294565
xlvldlc	Total cholesterol in very large VLDL (mmol/l)	3950	0.00206366	0.000911	0.00322	4585	0.000922546	-0.000511	0.00236	0.288402	3734	0.00212132	0.000951	0.00329	4335	0.000741108	-0.000716	0.0022	0.2385	3570	0.000706948	-0.000501	0.00191	4110	0.000322705	-0.0012	0.00184	0.271882
xlvldlce	Cholesterol esters in very large VLDL (mmol/l)	3950	0.00104504	0.000422	0.00167	4585	0.000411398	-0.000363	0.00119	0.275983	3734	0.00107875	0.000446	0.00171	4335	0.000309577	-0.000478	0.0011	0.224315	3570	0.00032571	-0.000328	0.000979	4110	9.05e-05	-0.00073	0.000912	0.256861
xlvldlfc	Free cholesterol in very large VLDL (mmol/l)	3950	0.00101832	0.000487	0.00155	4585	0.000510742	-0.000151	0.00117	0.305266	3734	0.00104236	0.000502	0.00158	4335	0.00043111	-0.000242	0.0011	0.257652	3570	0.000380969	-0.000176	0.000938	4110	0.000231679	-0.00047	0.000933	0.292013
xlvldltg	Triglycerides in very large VLDL (mmol/l)	3950	0.00770166	0.004	0.0114	4585	0.00395565	-0.000539	0.00845	0.280353	3734	0.00796701	0.0042	0.0117	4335	0.00354383	-0.00103	0.00812	0.239522	3570	0.00270959	-0.00115	0.00657	4110	0.00140682	-0.00335	0.00617	0.273289
lvldlp	Concentration of large VLDL particles (mol/l)	3950	7.51e-10	3.9e-10	1.11e-09	4585	3.9e-10	-4.69e-11	8.26e-10	0.287823	3734	7.78e-10	4.11e-10	1.14e-09	4335	3.49e-10	-9.55e-11	7.94e-10	0.248235	3570	2.47e-10	-1.28e-10	6.23e-10	4110	1.27e-10	-3.35e-10	5.89e-10	0.290596
lvldll	Total lipids in large VLDL (mmol/l)	3950	0.0433861	0.0224	0.0644	4585	0.0224764	-0.00292	0.0479	0.290363	3734	0.0449089	0.0236	0.0662	4335	0.0200842	-0.00578	0.0459	0.249922	3570	0.0142302	-0.00759	0.0361	4110	0.00734152	-0.0195	0.0342	0.292399
lvldlpl	Phospholipids in large VLDL (mmol/l)	3950	0.0078474	0.00399	0.0117	4585	0.0042413	-0.00043	0.00891	0.3241	3734	0.00811825	0.0042	0.012	4335	0.00378795	-0.000972	0.00855	0.280477	3570	0.00249434	-0.00152	0.00651	4110	0.00152883	-0.00342	0.00648	0.325494
lvldlc	Total cholesterol in large VLDL (mmol/l)	3950	0.00917353	0.00437	0.014	4585	0.00439934	-0.00147	0.0103	0.292186	3734	0.00951266	0.00464	0.0144	4335	0.00376503	-0.00221	0.00974	0.243479	3570	0.00286482	-0.00214	0.00787	4110	0.00123467	-0.00498	0.00745	0.28561
lvldlce	Cholesterol esters in large VLDL (mmol/l)	3950	0.00413362	0.00178	0.00649	4585	0.0016329	-0.00124	0.00451	0.258623	3734	0.0043234	0.00193	0.00671	4335	0.00129049	-0.00164	0.00422	0.206702	3570	0.00115807	-0.0013	0.00362	4110	0.000158745	-0.00289	0.00321	0.24731
lvldlfc	Free cholesterol in large VLDL (mmol/l)	3950	0.00504018	0.00258	0.0075	4585	0.00276608	-0.00025	0.00578	0.330752	3734	0.0051894	0.00269	0.00769	4335	0.00247415	-0.000597	0.00555	0.286525	3570	0.00170652	-0.000858	0.00427	4110	0.0010758	-0.00212	0.00427	0.329888
lvldltg	Triglycerides in large VLDL (mmol/l)	3950	0.0263636	0.014	0.0387	4585	0.0138434	-0.00106	0.0288	0.281562	3734	0.0272774	0.0147	0.0398	4335	0.0125382	-0.00264	0.0277	0.245163	3570	0.00887109	-0.00397	0.0217	4110	0.00458569	-0.0112	0.0204	0.287056
mvldlp	Concentration of medium VLDL particles (mol/l)	3950	1.81e-09	8.58e-10	2.75e-09	4585	8.16e-10	-3.2e-10	1.95e-09	0.2645	3734	1.88e-09	9.21e-10	2.85e-09	4335	6.97e-10	-4.6e-10	1.85e-09	0.22322	3570	5.08e-10	-4.79e-10	1.5e-09	4110	1.44e-10	-1.06e-09	1.35e-09	0.26507
mvldll	Total lipids in medium VLDL (mmol/l)	3950	0.0596434	0.028	0.0913	4585	0.0272809	-0.0107	0.0652	0.274557	3734	0.0622175	0.0301	0.0943	4335	0.0232232	-0.0154	0.0619	0.231453	3570	0.0167076	-0.0162	0.0497	4110	0.00525977	-0.0349	0.0455	0.273973
mvldlpl	Phospholipids in medium VLDL (mmol/l)	3950	0.0112945	0.00517	0.0174	4585	0.00543061	-0.00192	0.0128	0.310068	3734	0.0117687	0.00555	0.018	4335	0.00461974	-0.00287	0.0121	0.263329	3570	0.00298678	-0.0034	0.00937	4110	0.00126494	-0.00653	0.00906	0.309051
mvldlc	Total cholesterol in medium VLDL (mmol/l)	3950	0.013917	0.00552	0.0223	4585	0.00660707	-0.00366	0.0169	0.355927	3734	0.0145688	0.00603	0.0231	4335	0.00533574	-0.00512	0.0158	0.294515	3570	0.00382903	-0.00499	0.0126	4110	0.00211335	-0.00877	0.013	0.337428
mvldlce	Cholesterol esters in medium VLDL (mmol/l)	3950	0.00622873	0.00176	0.0107	4585	0.00262883	-0.00287	0.00813	0.385981	3734	0.00660058	0.00206	0.0111	4335	0.00186638	-0.00374	0.00747	0.310706	3570	0.00168735	-0.00303	0.00641	4110	0.00100711	-0.00483	0.00684	0.346362
mvldlfc	Free cholesterol in medium VLDL (mmol/l)	3950	0.00768928	0.00362	0.0118	4585	0.00397616	-0.000979	0.00893	0.340573	3734	0.00796911	0.00384	0.0121	4335	0.00346743	-0.00158	0.00852	0.29377	3570	0.00214292	-0.0021	0.00638	4110	0.00110516	-0.00415	0.00636	0.344603
mvldltg	Triglycerides in medium VLDL (mmol/l)	3950	0.0344342	0.0171	0.0518	4585	0.0152425	-0.00545	0.0359	0.235568	3734	0.0358836	0.0183	0.0535	4335	0.0132686	-0.00781	0.0343	0.201055	3570	0.00989087	-0.00812	0.0279	4110	0.0018788	-0.02	0.0238	0.241727
svldlp	Concentration of small VLDL particles (mol/l)	3950	1.85e-09	6.81e-10	3.02e-09	4585	9.47e-10	-4.56e-10	2.35e-09	0.434827	3734	1.94e-09	7.58e-10	3.13e-09	4335	7.95e-10	-6.37e-10	2.23e-09	0.375108	3570	2.7e-10	-9.51e-10	1.49e-09	4110	1.35e-10	-1.35e-09	1.62e-09	0.442892
svldll	Total lipids in small VLDL (mmol/l)	3950	0.0349023	0.0122	0.0576	4585	0.0183177	-0.00905	0.0457	0.463232	3734	0.036711	0.0136	0.0598	4335	0.0152699	-0.0127	0.0432	0.400399	3570	0.00482112	-0.019	0.0286	4110	0.00319835	-0.0258	0.0322	0.469322
svldlpl	Phospholipids in small VLDL (mmol/l)	3950	0.00778277	0.00311	0.0125	4585	0.00508234	-0.00053	0.0107	0.590568	3734	0.00809753	0.00336	0.0128	4335	0.00453894	-0.00119	0.0103	0.531447	3570	0.00110046	-0.00376	0.00597	4110	0.00154158	-0.0044	0.00749	0.621817
svldlc	Total cholesterol in small VLDL (mmol/l)	3950	0.00872064	9.77e-05	0.0173	4585	0.00454323	-0.00613	0.0152	0.628587	3734	0.00936642	0.000598	0.0181	4335	0.00314934	-0.00774	0.014	0.544202	3570	0.000325	-0.0088	0.00945	4110	0.00151767	-0.00979	0.0128	0.599449
svldlce	Cholesterol esters in small VLDL (mmol/l)	3950	0.00377001	-0.00188	0.00942	4585	0.00128988	-0.00584	0.00842	0.649014	3734	0.00423271	-0.00152	0.00999	4335	0.000323529	-0.00694	0.00759	0.556799	3570	-0.000393755	-0.00641	0.00562	4110	0.000392457	-0.00715	0.00793	0.593483
svldlfc	Free cholesterol in small VLDL (mmol/l)	3950	0.00495346	0.00174	0.00817	4585	0.00325279	-0.000676	0.00718	0.621288	3734	0.00513687	0.00187	0.0084	4335	0.00282483	-0.00119	0.00684	0.555665	3570	0.000722077	-0.00264	0.00409	4110	0.00112458	-0.00304	0.00529	0.641158
svldltg	Triglycerides in small VLDL (mmol/l)	3950	0.0184052	0.0081	0.0287	4585	0.00869316	-0.00367	0.0211	0.333841	3734	0.0192524	0.0088	0.0297	4335	0.00758275	-0.00502	0.0202	0.288827	3570	0.00340068	-0.00731	0.0141	4110	0.00014041	-0.0129	0.0132	0.35146
xsvldlp	Concentration of very small VLDL particles (mol/l)	3950	6.68e-10	-6.55e-10	1.99e-09	4585	5.85e-10	-1.11e-09	2.28e-09	0.983066	3734	7.34e-10	-6.13e-10	2.08e-09	4335	3.42e-10	-1.38e-09	2.07e-09	0.881044	3570	-2.71e-10	-1.68e-09	1.14e-09	4110	4.08e-10	-1.39e-09	2.2e-09	0.91717
xsvldll	Total lipids in very small VLDL (mmol/l)	3950	0.00685032	-0.00987	0.0236	4585	0.00645189	-0.0151	0.028	0.989795	3734	0.00766333	-0.00936	0.0247	4335	0.00333338	-0.0186	0.0253	0.907314	3570	-0.00369993	-0.0216	0.0142	4110	0.00527163	-0.0175	0.028	0.935274
xsvldlpl	Phospholipids in very small VLDL (mmol/l)	3950	0.000292427	-0.00506	0.00564	4585	0.00187792	-0.00516	0.00891	0.736142	3734	0.000503144	-0.00494	0.00595	4335	0.000983111	-0.00617	0.00813	0.813351	3570	-0.00152108	-0.00725	0.00421	4110	0.00306426	-0.00435	0.0105	0.844366
xsvldlc	Total cholesterol in very small VLDL (mmol/l)	3950	0.000860287	-0.00724	0.00896	4585	0.000692989	-0.00992	0.0113	0.98677	3734	0.00127051	-0.00698	0.00952	4335	-0.000960641	-0.0118	0.00984	0.869581	3570	-0.00208227	-0.0108	0.0066	4110	0.00155918	-0.00965	0.0128	0.890394
xsvldlce	Cholesterol esters in very small VLDL (mmol/l)	3950	0.000526465	-0.00497	0.00603	4585	-0.000137273	-0.00738	0.00711	0.893235	3734	0.000863587	-0.00474	0.00647	4335	-0.00131777	-0.00869	0.00606	0.764177	3570	-0.00132234	-0.00722	0.00458	4110	0.000458435	-0.00719	0.00811	0.800239
xsvldlfc	Free cholesterol in very small VLDL (mmol/l)	3950	0.000335825	-0.00231	0.00298	4585	0.00082713	-0.0026	0.00425	0.819624	3734	0.000408815	-0.00228	0.0031	4335	0.000354099	-0.00313	0.00384	0.903281	3570	-0.000758374	-0.00359	0.00207	4110	0.0010969	-0.00252	0.00472	0.916628
xsvldltg	Triglycerides in very small VLDL (mmol/l)	3950	0.00569571	0.00138	0.01	4585	0.00388118	-0.00152	0.00928	0.729898	3734	0.0058878	0.00151	0.0103	4335	0.00331197	-0.00221	0.00883	0.65939	3570	-9.84e-05	-0.00462	0.00442	4110	0.000650968	-0.00507	0.00638	0.760585
idlp	Concentration of IDL particles (mol/l)	3946	-7.26e-10	-4.23e-09	2.78e-09	4585	8.58e-10	-3.77e-09	5.49e-09	0.629392	3730	-6.51e-10	-4.22e-09	2.92e-09	4335	2.23e-10	-4.49e-09	4.93e-09	0.714071	3566	-9.83e-10	-4.74e-09	2.78e-09	4110	2.36e-09	-2.52e-09	7.23e-09	0.767732
idll	Total lipids in IDL (mmol/l)	3946	-0.0100494	-0.0458	0.0257	4585	0.00701109	-0.0403	0.0544	0.615546	3730	-0.00930575	-0.0458	0.0271	4335	0.000573601	-0.0476	0.0487	0.698692	3566	-0.0102109	-0.0486	0.0282	4110	0.0241805	-0.0257	0.074	0.760973
idlpl	Phospholipids in IDL (mmol/l)	3950	-0.00408085	-0.0133	0.0051	4585	0.000861895	-0.0113	0.013	0.575631	3734	-0.00386742	-0.0132	0.00548	4335	-0.000635581	-0.013	0.0117	0.648334	3570	-0.0030046	-0.0129	0.00684	4110	0.00601798	-0.00674	0.0188	0.726564
idlc	Total cholesterol in IDL (mmol/l)	3950	-0.00775202	-0.0314	0.0159	4585	0.00207886	-0.029	0.0331	0.680227	3734	-0.00717557	-0.0312	0.0169	4335	-0.00217038	-0.0338	0.0294	0.765995	3570	-0.00405346	-0.0294	0.0213	4110	0.0159423	-0.0167	0.0486	0.849075
idlce	Cholesterol esters in IDL (mmol/l)	3950	-0.00317132	-0.0199	0.0136	4585	0.00212739	-0.0199	0.0241	0.762114	3734	-0.00266525	-0.0198	0.0144	4335	-0.0010039	-0.0234	0.0214	0.855145	3570	-0.00162439	-0.0196	0.0164	4110	0.011257	-0.0119	0.0344	0.931277
idlfc	Free cholesterol in IDL (mmol/l)	3950	-0.00459232	-0.0115	0.00231	4585	-6.29e-05	-0.00921	0.00908	0.501345	3734	-0.00452344	-0.0115	0.0025	4335	-0.0011797	-0.0105	0.00811	0.566529	3570	-0.00244814	-0.00984	0.00495	4110	0.00467457	-0.00492	0.0143	0.659199
idltg	Triglycerides in IDL (mmol/l)	3950	0.00333873	-0.000946	0.00762	4585	0.00404644	-0.00152	0.00961	0.776803	3734	0.00337837	-0.00098	0.00774	4335	0.00336178	-0.00233	0.00905	0.859891	3570	-0.000985979	-0.00553	0.00356	4110	0.00221009	-0.0037	0.00812	0.777043
lldlp	Concentration of large LDL particles (mol/l)	3950	-2.1e-09	-8.26e-09	4.06e-09	4585	1.07e-09	-7.01e-09	9.14e-09	0.587127	3734	-1.99e-09	-8.26e-09	4.29e-09	4335	-1.59e-11	-8.23e-09	8.19e-09	0.661449	3570	-1.85e-09	-8.46e-09	4.76e-09	4110	4.26e-09	-4.23e-09	1.28e-08	0.735266
lldll	Total lipids in large LDL (mmol/l)	3950	-0.0176891	-0.0616	0.0263	4585	0.00530584	-0.0524	0.063	0.583958	3734	-0.0168627	-0.0616	0.0279	4335	-0.00238779	-0.061	0.0563	0.657652	3570	-0.0137735	-0.0609	0.0334	4110	0.0296785	-0.0309	0.0903	0.737221
lldlpl	Phospholipids in large LDL (mmol/l)	3950	-0.00314505	-0.0121	0.00585	4585	0.00154338	-0.0103	0.0134	0.590682	3734	-0.00292801	-0.0121	0.00624	4335	4.21e-05	-0.012	0.012	0.661769	3570	-0.00213214	-0.0118	0.00752	4110	0.00679242	-0.00561	0.0192	0.747599
lldlc	Total cholesterol in large LDL (mmol/l)	3950	-0.0169123	-0.0487	0.0149	4585	-0.000549268	-0.0424	0.0413	0.598736	3734	-0.0162667	-0.0487	0.0161	4335	-0.00613537	-0.0487	0.0364	0.672357	3570	-0.0109306	-0.0451	0.0232	4110	0.0194823	-0.0245	0.0634	0.765227
lldlce	Cholesterol esters in large LDL (mmol/l)	3950	-0.0111219	-0.0352	0.0129	4585	0.000213798	-0.0314	0.0318	0.629951	3734	-0.0105798	-0.0351	0.0139	4335	-0.00407624	-0.0362	0.0281	0.705215	3570	-0.00779922	-0.0336	0.018	4110	0.0146593	-0.0185	0.0479	0.79612
lldlfc	Free cholesterol in large LDL (mmol/l)	3950	-0.00582609	-0.0136	0.00198	4585	-0.000769664	-0.0111	0.00954	0.506558	3734	-0.00572287	-0.0137	0.00222	4335	-0.0020672	-0.0125	0.0084	0.573585	3570	-0.00316652	-0.0115	0.0052	4110	0.00481458	-0.00598	0.0156	0.669971
lldltg	Triglycerides in large LDL (mmol/l)	3950	0.00240846	-0.00147	0.00629	4585	0.00432014	-0.000807	0.00945	0.53407	3734	0.0023702	-0.00158	0.00632	4335	0.00372044	-0.00151	0.00895	0.602579	3570	-0.000670681	-0.0048	0.00346	4110	0.00342305	-0.00202	0.00887	0.553242
mldlp	Concentration of medium LDL particles (mol/l)	3950	-1.92e-09	-7.17e-09	3.33e-09	4585	9.26e-10	-5.94e-09	7.79e-09	0.563965	3734	-1.83e-09	-7.18e-09	3.51e-09	4335	-1.71e-11	-6.99e-09	6.96e-09	0.634131	3570	-1.7e-09	-7.33e-09	3.94e-09	4110	3.72e-09	-3.5e-09	1.09e-08	0.707047
mldll	Total lipids in medium LDL (mmol/l)	3950	-0.0107048	-0.0372	0.0158	4585	0.00365636	-0.031	0.0383	0.566456	3734	-0.0102885	-0.0373	0.0167	4335	-0.00111878	-0.0363	0.0341	0.636594	3570	-0.00862463	-0.0371	0.0198	4110	0.0184245	-0.018	0.0548	0.713536
mldlpl	Phospholipids in medium LDL (mmol/l)	3950	0.000245504	-0.00492	0.00541	4585	0.00250484	-0.00416	0.00917	0.640749	3734	0.000382217	-0.00488	0.00565	4335	0.0015932	-0.00519	0.00838	0.720461	3570	-0.000202162	-0.00575	0.00534	4110	0.00485082	-0.00217	0.0119	0.781695
mldlc	Total cholesterol in medium LDL (mmol/l)	3950	-0.0120187	-0.0318	0.00781	4585	-0.00127778	-0.0273	0.0248	0.575539	3734	-0.0117095	-0.0319	0.00848	4335	-0.00486985	-0.0314	0.0216	0.643945	3570	-0.00803542	-0.0293	0.0132	4110	0.0114508	-0.0159	0.0388	0.735504
mldlce	Cholesterol esters in medium LDL (mmol/l)	3950	-0.0103908	-0.0265	0.00572	4585	-0.00188118	-0.0231	0.0193	0.585119	3734	-0.0101098	-0.0265	0.00629	4335	-0.00478719	-0.0264	0.0168	0.652886	3570	-0.0072523	-0.0245	0.01	4110	0.00839381	-0.0139	0.0306	0.746205
mldlfc	Free cholesterol in medium LDL (mmol/l)	3950	-0.00164015	-0.0054	0.00212	4585	0.000611402	-0.00429	0.00552	0.535173	3734	-0.00161198	-0.00544	0.00222	4335	-7.3e-05	-0.00506	0.00491	0.604808	3570	-0.000797634	-0.00483	0.00324	4110	0.0030677	-0.00208	0.00822	0.687505
mldltg	Triglycerides in medium LDL (mmol/l)	3950	0.0010788	-0.000878	0.00304	4585	0.00241735	-0.000183	0.00502	0.40718	3734	0.00105095	-0.000942	0.00304	4335	0.00214657	-0.000506	0.0048	0.458302	3570	-0.000378213	-0.00246	0.00171	4110	0.00211124	-0.000651	0.00487	0.428287
sldlp	Concentration of small LDL particles (mol/l)	3950	-1.64e-09	-7.46e-09	4.18e-09	4585	1.86e-09	-5.74e-09	9.46e-09	0.5234	3734	-1.59e-09	-7.52e-09	4.33e-09	4335	8.41e-10	-6.89e-09	8.57e-09	0.585135	3570	-1.25e-09	-7.49e-09	5e-09	4110	5.12e-09	-2.87e-09	1.31e-08	0.661269
sldll	Total lipids in small LDL (mmol/l)	3950	-0.00548894	-0.0218	0.0108	4585	0.00446767	-0.0169	0.0258	0.520079	3734	-0.00536762	-0.022	0.0112	4335	0.00159504	-0.0201	0.0233	0.58169	3570	-0.00367159	-0.0212	0.0138	4110	0.0141118	-0.0083	0.0365	0.661019
sldlpl	Phospholipids in small LDL (mmol/l)	3950	0.000817697	-0.00262	0.00425	4585	0.0029568	-0.0015	0.00742	0.510184	3734	0.000820505	-0.00267	0.00431	4335	0.00239321	-0.00215	0.00693	0.565183	3570	0.000739261	-0.00294	0.00442	4110	0.00471165	1.06e-05	0.00941	0.628451
sldlc	Total cholesterol in small LDL (mmol/l)	3950	-0.0077339	-0.0198	0.00433	4585	-0.000299206	-0.0162	0.0156	0.524142	3734	-0.00761913	-0.0199	0.00466	4335	-0.00244782	-0.0186	0.0137	0.586216	3570	-0.00457923	-0.0175	0.00835	4110	0.00800532	-0.00862	0.0246	0.679667
sldlce	Cholesterol esters in small LDL (mmol/l)	3950	-0.00705778	-0.0169	0.00274	4585	-0.0011681	-0.0141	0.0118	0.534997	3734	-0.00692448	-0.0169	0.00305	4335	-0.00289388	-0.016	0.0102	0.597373	3570	-0.00446024	-0.015	0.00605	4110	0.00559861	-0.00795	0.0191	0.693477
sldlfc	Free cholesterol in small LDL (mmol/l)	3950	-0.000681147	-0.00299	0.00163	4585	0.000868868	-0.00214	0.00388	0.486874	3734	-0.000699201	-0.00305	0.00165	4335	0.000446332	-0.00262	0.00351	0.546489	3570	-0.000123508	-0.0026	0.00235	4110	0.00240819	-0.000757	0.00557	0.626648
sldltg	Triglycerides in small LDL (mmol/l)	3950	0.00142821	0.000142	0.00271	4585	0.00180341	0.000126	0.00348	0.682746	3734	0.0014317	0.000122	0.00274	4335	0.00164357	-6.94e-05	0.00336	0.738751	3570	0.000170174	-0.00119	0.00153	4110	0.00138555	-0.000399	0.00317	0.698085
xlhdlp	Concentration of very large HDL particles (mol/l)	3950	-3.08e-08	-5.35e-08	-8.08e-09	4585	-7.59e-10	-3.18e-08	3.03e-08	0.192155	3734	-3.18e-08	-5.48e-08	-8.9e-09	4335	5.43e-13	-3.15e-08	3.15e-08	0.199752	3570	-1.45e-09	-2.53e-08	2.24e-08	4110	2.69e-08	-5.46e-09	5.94e-08	0.308075
xlhdll	Total lipids in very large HDL (mmol/l)	3950	-0.0314632	-0.0545	-0.00847	4585	-0.00102859	-0.0325	0.0304	0.191599	3734	-0.0324915	-0.0557	-0.0093	4335	-0.000280803	-0.0322	0.0316	0.199511	3570	-0.00156678	-0.0257	0.0226	4110	0.0271353	-0.00564	0.0599	0.308452
xlhdlpl	Phospholipids in very large HDL (mmol/l)	3950	-0.0165504	-0.0288	-0.00426	4585	0.00143013	-0.0152	0.018	0.144194	3734	-0.0171919	-0.0296	-0.00482	4335	0.00231382	-0.0145	0.0192	0.140548	3570	-0.000213103	-0.0131	0.0126	4110	0.0163092	-0.00102	0.0336	0.22473
xlhdlc	Total cholesterol in very large HDL (mmol/l)	3950	-0.0149947	-0.0253	-0.00465	4585	-0.0026005	-0.0168	0.0116	0.241071	3734	-0.0153824	-0.0258	-0.00493	4335	-0.00264303	-0.017	0.0117	0.26348	3570	-0.00150145	-0.0124	0.00938	4110	0.0103269	-0.00446	0.0251	0.397914
xlhdlce	Cholesterol esters in very large HDL (mmol/l)	3950	-0.0110578	-0.0185	-0.00366	4585	-0.00262579	-0.0127	0.00749	0.266873	3734	-0.0113043	-0.0188	-0.00383	4335	-0.00275812	-0.013	0.00751	0.295099	3570	-0.00142008	-0.00921	0.00637	4110	0.00669311	-0.00386	0.0172	0.44016
xlhdlfc	Free cholesterol in very large HDL (mmol/l)	3950	-0.00393197	-0.00692	-0.00094	4585	2.42e-05	-0.00409	0.00413	0.191023	3734	-0.00407322	-0.00709	-0.00105	4335	0.000114273	-0.00406	0.00428	0.201589	3570	-7.53e-05	-0.00322	0.00307	4110	0.00363248	-0.000656	0.00792	0.311236
xlhdltg	Triglycerides in very large HDL (mmol/l)	3950	8.49e-05	-0.000895	0.00106	4585	0.000149463	-0.00122	0.00152	0.964724	3734	8.4e-05	-0.000912	0.00108	4335	5.57e-05	-0.00134	0.00145	0.936318	3570	0.000149995	-0.000901	0.0012	4110	0.000503441	-0.000947	0.00195	0.879951
lhdlp	Concentration of large HDL particles (mol/l)	3950	-2.86e-08	-8.43e-08	2.7e-08	4585	5.67e-08	-1.84e-08	1.32e-07	0.126384	3734	-3.44e-08	-9.03e-08	2.14e-08	4335	6.33e-08	-1.29e-08	1.4e-07	0.102893	3570	3.37e-08	-2.44e-08	9.19e-08	4110	1.11e-07	3.22e-08	1.9e-07	0.163013
lhdll	Total lipids in large HDL (mmol/l)	3950	-0.0194035	-0.0551	0.0163	4585	0.0352939	-0.0128	0.0833	0.12611	3734	-0.0231291	-0.0589	0.0127	4335	0.039576	-0.00919	0.0883	0.102604	3570	0.0211892	-0.0161	0.0584	4110	0.0704005	0.0201	0.121	0.163096
lhdlpl	Phospholipids in large HDL (mmol/l)	3950	-0.00550498	-0.0212	0.0102	4585	0.0200932	-0.00114	0.0413	0.101998	3734	-0.00721682	-0.023	0.00857	4335	0.0221543	0.000607	0.0437	0.0782205	3570	0.0108263	-0.00562	0.0273	4110	0.0347698	0.0125	0.057	0.126401
lhdlc	Total cholesterol in large HDL (mmol/l)	3950	-0.0137531	-0.0328	0.00527	4585	0.0142086	-0.0112	0.0396	0.143988	3734	-0.015716	-0.0348	0.00339	4335	0.0164004	-0.0094	0.0422	0.120223	3570	0.00981414	-0.01	0.0296	4110	0.0338546	0.00724	0.0605	0.190703
lhdlce	Cholesterol esters in large HDL (mmol/l)	3950	-0.0101457	-0.0246	0.00433	4585	0.0108487	-0.00849	0.0302	0.150257	3734	-0.0116347	-0.0262	0.0029	4335	0.0124988	-0.00713	0.0321	0.126016	3570	0.00771395	-0.00737	0.0228	4110	0.0257047	0.00545	0.046	0.198202
lhdlfc	Free cholesterol in large HDL (mmol/l)	3950	-0.003603	-0.00816	0.00095	4585	0.00336425	-0.00272	0.00945	0.125765	3734	-0.0040778	-0.00865	0.000494	4335	0.00390425	-0.00227	0.0101	0.103557	3570	0.00210413	-0.00264	0.00685	4110	0.00815433	0.00179	0.0145	0.168662
lhdltg	Triglycerides in large HDL (mmol/l)	3950	-0.000125759	-0.00164	0.00139	4585	0.00100846	-0.00117	0.00318	0.467956	3734	-0.000179092	-0.00171	0.00135	4335	0.00103626	-0.00118	0.00325	0.496548	3570	0.000574699	-0.00104	0.00219	4110	0.0017882	-0.000511	0.00409	0.567214
mhdlp	Concentration of medium HDL particles (mol/l)	3950	9.51e-08	5.07e-08	1.39e-07	4585	1.47e-07	8.7e-08	2.08e-07	0.219896	3734	9.01e-08	4.52e-08	1.35e-07	4335	1.55e-07	9.37e-08	2.17e-07	0.148589	3570	8.5e-08	3.77e-08	1.32e-07	4110	1.44e-07	7.97e-08	2.07e-07	0.169138
mhdll	Total lipids in medium HDL (mmol/l)	3950	0.0398136	0.0205	0.0592	4585	0.0629257	0.0366	0.0893	0.216057	3734	0.0376144	0.018	0.0572	4335	0.0663255	0.0395	0.0931	0.144946	3570	0.0365271	0.0159	0.0571	4110	0.0619259	0.0341	0.0897	0.167243
mhdlpl	Phospholipids in medium HDL (mmol/l)	3950	0.0181556	0.00967	0.0266	4585	0.0294891	0.0178	0.0412	0.160657	3734	0.0171739	0.00859	0.0258	4335	0.0309021	0.019	0.0428	0.108622	3570	0.0157869	0.00675	0.0248	4110	0.0286412	0.0163	0.041	0.121759
mhdlc	Total cholesterol in medium HDL (mmol/l)	3950	0.0179455	0.00697	0.0289	4585	0.0301939	0.0154	0.0449	0.258789	3734	0.0166681	0.00558	0.0278	4335	0.0321757	0.0172	0.0472	0.171896	3570	0.0192953	0.0076	0.031	4110	0.0314402	0.0159	0.047	0.210499
mhdlce	Cholesterol esters in medium HDL (mmol/l)	3950	0.0140755	0.00531	0.0228	4585	0.0232419	0.0115	0.035	0.29445	3734	0.0130752	0.00421	0.0219	4335	0.0248399	0.0129	0.0368	0.197741	3570	0.0154585	0.00611	0.0248	4110	0.024324	0.0119	0.0367	0.241738
mhdlfc	Free cholesterol in medium HDL (mmol/l)	3950	0.00387443	0.00162	0.00613	4585	0.00695314	0.00388	0.01	0.15704	3734	0.00359675	0.00132	0.00587	4335	0.00733693	0.00421	0.0105	0.101679	3570	0.00384113	0.00144	0.00624	4110	0.00711725	0.00387	0.0104	0.123913
mhdltg	Triglycerides in medium HDL (mmol/l)	3950	0.00370065	0.00242	0.00498	4585	0.00323761	0.00165	0.00483	0.788791	3734	0.00376372	0.00246	0.00507	4335	0.0032453	0.00162	0.00487	0.772794	3570	0.00143584	0.000115	0.00276	4110	0.00183014	0.00016	0.0035	0.920805
shdlp	Concentration of small HDL particles (mol/l)	3950	1.91e-07	1.28e-07	2.55e-07	4585	2.29e-07	1.45e-07	3.12e-07	0.489626	3734	1.86e-07	1.22e-07	2.51e-07	4335	2.36e-07	1.51e-07	3.2e-07	0.383745	3570	1.23e-07	5.6e-08	1.91e-07	4110	1.8e-07	9.27e-08	2.68e-07	0.30299
shdll	Total lipids in small HDL (mmol/l)	3950	0.0412856	0.0271	0.0554	4585	0.0503029	0.0318	0.0688	0.457875	3734	0.0401077	0.0257	0.0545	4335	0.0518964	0.033	0.0708	0.354181	3570	0.0272244	0.0122	0.0422	4110	0.0403973	0.0209	0.0599	0.283496
shdlpl	Phospholipids in small HDL (mmol/l)	3950	0.0306583	0.0213	0.04	4585	0.0327256	0.02	0.0454	0.78603	3734	0.0297697	0.0202	0.0393	4335	0.0341905	0.0213	0.0471	0.6395	3570	0.020585	0.0106	0.0306	4110	0.0238181	0.0105	0.0371	0.528727
shdlc	Total cholesterol in small HDL (mmol/l)	3950	0.00754463	0.000736	0.0144	4585	0.0152778	0.00645	0.0241	0.210113	3734	0.00719392	0.000315	0.0141	4335	0.0155394	0.00657	0.0245	0.166145	3570	0.00628356	-0.000952	0.0135	4110	0.0160697	0.00674	0.0254	0.161365
shdlce	Cholesterol esters in small HDL (mmol/l)	3950	0.00259297	-0.00346	0.00865	4585	0.00949031	0.00157	0.0174	0.213964	3734	0.00245029	-0.00366	0.00857	4335	0.00951822	0.00148	0.0176	0.182537	3570	0.0028508	-0.00358	0.00928	4110	0.0115685	0.00323	0.0199	0.186807
shdlfc	Free cholesterol in small HDL (mmol/l)	3950	0.00495304	0.00331	0.00659	4585	0.00578857	0.00354	0.00804	0.564978	3734	0.00474499	0.00308	0.00641	4335	0.00602152	0.00373	0.00831	0.434585	3570	0.00343529	0.00169	0.00518	4110	0.00449963	0.00213	0.00687	0.367886
shdltg	Triglycerides in small HDL (mmol/l)	3950	0.00309579	0.00148	0.00471	4585	0.00230184	0.000261	0.00434	0.708361	3734	0.00315798	0.00152	0.00479	4335	0.00217344	9.27e-05	0.00425	0.648849	3570	0.000368898	-0.0013	0.00204	4110	0.000521676	-0.00162	0.00267	0.825418
vldld	Mean diameter for VLDL particles (nm)	3946	0.230888	0.131	0.331	4585	0.0872589	-0.0485	0.223	0.151396	3730	0.239494	0.138	0.341	4335	0.0873704	-0.0506	0.225	0.133017	3566	0.0851748	-0.0191	0.189	4110	-0.0170538	-0.16	0.125	0.187569
ldld	Mean diameter for LDL particles (nm)	3946	0.00244276	-0.00334	0.00823	4585	-0.00375968	-0.0126	0.00503	0.292404	3730	0.0031257	-0.00275	0.009	4335	-0.00318691	-0.0121	0.00573	0.254675	3566	-0.000409968	-0.00657	0.00575	4110	-0.00768949	-0.0169	0.00153	0.324363
hdld	Mean diameter for HDL particles (nm)	3946	-0.0389532	-0.0595	-0.0184	4585	-0.0151757	-0.0429	0.0126	0.268848	3730	-0.0394003	-0.0602	-0.0186	4335	-0.0143767	-0.0426	0.0138	0.29386	3566	-0.00732715	-0.0287	0.0141	4110	0.0118431	-0.017	0.0407	0.450682
serumc	Serum total cholesterol (mmol/l)	3946	-0.0185468	-0.136	0.0986	4585	0.0742508	-0.0829	0.231	0.416878	3730	-0.0190943	-0.138	0.0999	4335	0.0577942	-0.102	0.218	0.459884	3566	0.00348937	-0.122	0.129	4110	0.153115	-0.012	0.318	0.55044
vldlc	Total cholesterol in VLDL (mmol/l)	3946	0.0346228	0.00568	0.0636	4585	0.0174065	-0.0186	0.0534	0.540648	3730	0.036679	0.00724	0.0661	4335	0.0122091	-0.0245	0.0489	0.452935	3566	0.00474812	-0.0258	0.0353	4110	0.00687605	-0.0313	0.0451	0.503748
remnantc	Remnant cholesterol (non-HDL, non-LDL -cholesterol) (mmol/l)	3946	0.0258845	-0.0226	0.0744	4585	0.0194612	-0.0426	0.0815	0.89509	3730	0.0284641	-0.021	0.0779	4335	0.0100193	-0.0532	0.0732	0.786894	3566	-0.000663213	-0.0525	0.0512	4110	0.0227844	-0.0429	0.0885	0.78507
ldlc	Total cholesterol in LDL (mmol/l)	3946	-0.0390447	-0.102	0.0242	4585	-0.0021508	-0.0859	0.0816	0.544849	3730	-0.0380999	-0.103	0.0263	4335	-0.0134823	-0.0986	0.0716	0.613397	3566	-0.0268403	-0.0947	0.041	4110	0.038868	-0.0489	0.127	0.702688
hdlc	Total cholesterol in HDL (mmol/l)	3946	-0.00538355	-0.0421	0.0313	4585	0.0569456	0.00648	0.107	0.089317	3730	-0.00944812	-0.0462	0.0273	4335	0.0612588	0.01	0.112	0.0676231	3566	0.0310019	-0.00737	0.0694	4110	0.0914541	0.0385	0.144	0.109665
hdl2c	Total cholesterol in HDL2 (mmol/l)	3946	-0.00583915	-0.0393	0.0276	4585	0.0495117	0.00387	0.0952	0.098588	3730	-0.0094479	-0.043	0.0241	4335	0.0539161	0.00758	0.1	0.0736606	3566	0.0293578	-0.00559	0.0643	4110	0.0817577	0.0339	0.13	0.121958
hdl3c	Total cholesterol in HDL3 (mmol/l)	3946	0.000437952	-0.00382	0.0047	4585	0.00748294	0.00144	0.0135	0.0871886	3730	-2.28e-05	-0.00431	0.00427	4335	0.00739194	0.00124	0.0135	0.0819406	3566	0.00163364	-0.00288	0.00615	4110	0.00975056	0.00335	0.0161	0.0954102
estc	Esterified cholesterol (mmol/l)	3931	-0.0321434	-0.114	0.05	4570	0.0608952	-0.0491	0.171	0.230945	3718	-0.0337913	-0.117	0.0498	4320	0.0497898	-0.062	0.162	0.252947	3554	-0.0135166	-0.101	0.0744	4098	0.120349	0.005	0.236	0.333495
freec	Free cholesterol (mmol/l)	3931	-0.00234579	-0.0363	0.0316	4570	0.0252643	-0.0203	0.0708	0.392177	3718	-0.00179406	-0.0364	0.0328	4320	0.0202002	-0.0261	0.0665	0.453076	3554	0.000118193	-0.0363	0.0366	4098	0.0451328	-0.00279	0.0931	0.51808
serumtg	Serum total triglycerides (mmol/l)	3946	0.108513	0.0479	0.169	4585	0.065862	-0.00872	0.14	0.486174	3730	0.112126	0.0506	0.174	4335	0.0583188	-0.0178	0.134	0.426998	3566	0.0239984	-0.0391	0.0871	4110	0.0227331	-0.0563	0.102	0.496538
vldltg	Triglycerides in VLDL (mmol/l)	3946	0.0941376	0.0455	0.143	4585	0.0467836	-0.0118	0.105	0.308695	3730	0.0977623	0.0484	0.147	4335	0.0412135	-0.0185	0.101	0.266911	3566	0.0243364	-0.0262	0.0749	4110	0.00931703	-0.0527	0.0714	0.318384
ldltg	Triglycerides in LDL (mmol/l)	3946	0.00459506	-0.00243	0.0116	4585	0.00847811	-0.000869	0.0178	0.488397	3730	0.00451076	-0.00264	0.0117	4335	0.00744749	-0.00209	0.017	0.549533	3566	-0.00133815	-0.00881	0.00613	4110	0.00679892	-0.00313	0.0167	0.50458
hdltg	Triglycerides in HDL (mmol/l)	3946	0.00661835	0.0025	0.0107	4585	0.00659983	0.000891	0.0123	0.936718	3730	0.00666506	0.00247	0.0109	4335	0.00634235	0.000522	0.0122	0.991612	3566	0.00224402	-0.00211	0.00659	4110	0.00445823	-0.00159	0.0105	0.933962
totpg	Total phosphoglycerides (mmol/l)	3931	0.035061	-0.00392	0.074	4570	0.0660439	0.0115	0.121	0.419685	3718	0.0348917	-0.00487	0.0746	4320	0.0626179	0.00701	0.118	0.456782	3554	0.022746	-0.0189	0.0644	4098	0.0740448	0.0162	0.132	0.486885
pc	Phosphatidylcholine and other cholines (mmol/l)	3930	0.029279	-0.0168	0.0754	4569	0.0661515	0.00391	0.128	0.39678	3717	0.0284367	-0.0186	0.0754	4319	0.0612308	-0.00214	0.125	0.421761	3553	0.0131741	-0.036	0.0624	4097	0.0770004	0.0112	0.143	0.446923
sm	Sphingomyelins (mmol/l)	3930	-0.00193788	-0.0106	0.00669	4569	0.0051308	-0.00675	0.017	0.436904	3717	-0.00178371	-0.0106	0.007	4319	0.00378343	-0.00828	0.0159	0.521432	3553	0.00238078	-0.00684	0.0116	4097	0.0124067	-4.69e-05	0.0249	0.618581
totcho	Total cholines (mmol/l)	3930	0.0387293	-0.00923	0.0867	4569	0.0767448	0.0103	0.143	0.423757	3717	0.0372611	-0.0116	0.0861	4319	0.0720095	0.00437	0.14	0.444376	3553	0.0264439	-0.0248	0.0777	4097	0.0903359	0.0201	0.161	0.475652
apoa1	Apolipoprotein A-I (g/l)	3946	0.0088667	-0.0126	0.0303	4585	0.0407146	0.0104	0.0711	0.148793	3730	0.00674606	-0.0148	0.0283	4335	0.0419117	0.0111	0.0727	0.12193	3566	0.0238964	0.00138	0.0464	4110	0.0596773	0.0278	0.0915	0.188777
apob	Apolipoprotein B (g/l)	3946	0.0146269	-0.00915	0.0384	4585	0.0111547	-0.019	0.0413	0.881839	3730	0.0157715	-0.00845	0.04	4335	0.00654394	-0.0242	0.0373	0.781181	3566	0.00107915	-0.0243	0.0265	4110	0.012772	-0.0191	0.0447	0.772536
apobapoa1	Ratio of apolipoprotein B to apolipoprotein A-I	3946	0.00640353	-0.00627	0.0191	4585	-0.00513756	-0.0211	0.0108	0.345767	3730	0.00760141	-0.00524	0.0204	4335	-0.00776189	-0.024	0.0085	0.272628	3566	-0.0051272	-0.0185	0.00828	4110	-0.00959732	-0.0265	0.00728	0.296232
totfa	Total fatty acids (mmol/l)	3917	0.317566	0.0379	0.597	4554	0.324818	-0.049	0.699	0.99343	3704	0.326387	0.0419	0.611	4304	0.301412	-0.0795	0.682	0.953506	3542	0.088518	-0.209	0.386	4082	0.291462	-0.105	0.688	0.964056
unsat	Estimated degree of unsaturation	3917	-0.0049079	-0.00925	-0.000568	4554	-0.0019761	-0.00786	0.00391	0.559049	3704	-0.00525963	-0.00959	-0.000926	4304	-0.00163821	-0.00764	0.00436	0.508965	3542	-0.00304382	-0.0076	0.00151	4082	0.00013194	-0.00605	0.00632	0.66839
dha	22:6, docosahexaenoic acid (mmol/l)	3917	0.00741202	0.00321	0.0116	4554	0.00783634	0.0021	0.0136	0.925788	3704	0.00599504	0.00175	0.0102	4304	0.00755059	0.00173	0.0134	0.975148	3542	0.00303724	-0.00142	0.00749	4082	0.00523312	-0.000805	0.0113	0.878222
la	18:2, linoleic acid (mmol/l)	3917	-0.0413877	-0.115	0.0324	4554	0.0194828	-0.0882	0.127	0.378677	3704	-0.0369974	-0.112	0.0378	4304	0.026541	-0.0832	0.136	0.344408	3542	-0.0354434	-0.114	0.0435	4082	0.0656084	-0.0483	0.179	0.456916
faw3	Omega-3 fatty acids (mmol/l)	3917	0.0133579	0.00309	0.0236	4554	0.0161333	0.00252	0.0297	0.939727	3704	0.0106257	0.00029	0.021	4304	0.0154576	0.00162	0.0293	0.88144	3542	0.00660164	-0.0043	0.0175	4082	0.0159056	0.00158	0.0302	0.983306
faw6	Omega-6 fatty acids (mmol/l)	3917	-0.00698969	-0.0893	0.0753	4554	0.0454515	-0.0721	0.163	0.504605	3704	-0.00167598	-0.0853	0.0819	4304	0.0475934	-0.0721	0.167	0.5129	3542	-0.0153177	-0.103	0.0729	4082	0.0829655	-0.0413	0.207	0.613121
pufa	Polyunsaturated fatty acids (mmol/l)	3917	0.00637514	-0.0836	0.0963	4554	0.0616424	-0.0663	0.19	0.534695	3704	0.00895644	-0.0824	0.1	4304	0.063108	-0.0671	0.193	0.53725	3542	-0.00871508	-0.105	0.0877	4082	0.0989246	-0.0363	0.234	0.643996
mufa	Monounsaturated fatty acids; 16:1, 18:1 (mmol/l)	3917	0.13583	0.0322	0.239	4554	0.0829215	-0.041	0.207	0.550396	3704	0.143158	0.0381	0.248	4304	0.0698128	-0.0566	0.196	0.477429	3542	0.000959861	-0.108	0.11	4082	0.0287446	-0.102	0.16	0.611481
sfa	Saturated fatty acids (mmol/l)	3917	0.175286	0.0731	0.277	4554	0.179997	0.0364	0.324	0.978768	3704	0.174182	0.0703	0.278	4304	0.168308	0.0219	0.315	0.968503	3542	0.0962285	-0.0125	0.205	4082	0.163687	0.0114	0.316	0.951722
dhafa	Ratio of 22:6 docosahexaenoic acid to total fatty acids (%)	3917	0.0144689	-0.00875	0.0377	4554	0.013037	-0.0169	0.0429	0.773938	3704	0.00437278	-0.0187	0.0274	4304	0.0127417	-0.0178	0.0433	0.945898	3542	0.0125932	-0.0116	0.0368	4082	-0.000487825	-0.0323	0.0313	0.77356
lafa	Ratio of 18:2 linoleic acid to total fatty acids (%)	3917	-0.745393	-0.979	-0.512	4554	-0.496789	-0.861	-0.132	0.290156	3704	-0.731185	-0.967	-0.495	4304	-0.416936	-0.79	-0.044	0.191339	3542	-0.318835	-0.561	-0.0765	4082	-0.138921	-0.521	0.243	0.366273
faw3fa	Ratio of omega-3 fatty acids to total fatty acids (%)	3917	0.0132729	-0.0363	0.0628	4554	0.019967	-0.0412	0.0811	0.893748	3704	-0.00622681	-0.0547	0.0422	4304	0.0191194	-0.0432	0.0814	0.964279	3542	0.0270603	-0.0238	0.078	4082	0.0252038	-0.0394	0.0898	0.829562
faw6fa	Ratio of omega-6 fatty acids to total fatty acids (%)	3917	-0.603686	-0.806	-0.402	4554	-0.380001	-0.676	-0.0836	0.266505	3704	-0.588554	-0.792	-0.385	4304	-0.325848	-0.629	-0.0231	0.207126	3542	-0.222811	-0.432	-0.0138	4082	-0.0719133	-0.381	0.237	0.398886
pufafa	Ratio of polyunsaturated fatty acids to total fatty acids (%)	3917	-0.590551	-0.815	-0.366	4554	-0.359437	-0.677	-0.042	0.318748	3704	-0.594899	-0.82	-0.37	4304	-0.306231	-0.631	0.0181	0.240696	3542	-0.195954	-0.427	0.0346	4082	-0.0462708	-0.377	0.285	0.462121
mufafa	Ratio of monounsaturated fatty acids to total fatty acids (%)	3917	0.224485	-0.00293	0.452	4554	-0.0160189	-0.301	0.269	0.284326	3704	0.256929	0.0311	0.483	4304	-0.0484069	-0.339	0.242	0.20765	3542	-0.191092	-0.421	0.0386	4082	-0.297965	-0.595	-0.000622	0.457459
sfafa	Ratio of saturated fatty acids to total fatty acids (%)	3917	0.365968	0.219	0.513	4554	0.376467	0.17	0.583	0.967352	3704	0.337932	0.189	0.487	4304	0.355692	0.145	0.566	0.968526	3542	0.387016	0.23	0.544	4082	0.345075	0.127	0.564	0.966664
glc	Glucose (mmol/l)	3936	0.0945297	0.0517	0.137	4567	0.100407	0.0283	0.173	0.764083	3722	0.0826255	0.0391	0.126	4318	0.0958702	0.0216	0.17	0.706999	3558	0.0352834	-0.00979	0.0804	4095	0.00608599	-0.0694	0.0816	0.90308
lac	Lactate (mmol/l)	3943	0.0854587	0.0351	0.136	4575	0.0819398	0.0165	0.147	0.890477	3728	0.0836632	0.0321	0.135	4325	0.0771995	0.0103	0.144	0.992494	3564	0.0335197	-0.0203	0.0874	4100	0.0549004	-0.0152	0.125	0.930854
pyr	Pyruvate (mmol/l)	3941	0.00603156	0.0037	0.00836	4570	0.00370539	0.000798	0.00661	0.22409	3726	0.00591274	0.00353	0.00829	4320	0.00307851	0.00012	0.00604	0.23633	3562	0.00274736	0.000294	0.0052	4095	0.00151737	-0.00156	0.00459	0.329404
cit	Citrate (mmol/l)	3893	0.00361809	0.00202	0.00521	4480	0.00147383	-0.00082	0.00377	0.209469	3681	0.00391698	0.0023	0.00553	4237	0.00169184	-0.000624	0.00401	0.214929	3522	0.00124296	-0.000402	0.00289	4017	-0.000390428	-0.00276	0.00198	0.321564
glol	Pyruvate (mmol/l)	3939	0.00661576	0.00492	0.00831	4574	0.00710122	0.00493	0.00927	0.616555	3724	0.00647238	0.00475	0.00819	4324	0.00660631	0.0044	0.00881	0.602341	3561	0.00191048	0.000214	0.00361	4100	0.00335027	0.00116	0.00554	0.274417
ala	Alanine (mmol/l)	3935	0.00427117	-0.000487	0.00903	4566	0.00324375	-0.00353	0.01	0.825095	3720	0.00318516	-0.00169	0.00806	4316	0.00219698	-0.00471	0.0091	0.995936	3556	0.00226878	-0.00283	0.00737	4091	0.00142261	-0.00573	0.00858	0.713833
gln	Glutamine (mmol/l)	3946	-0.0100413	-0.0145	-0.00563	4579	-0.0136458	-0.02	-0.00724	0.413484	3730	-0.0104598	-0.015	-0.00596	4329	-0.012856	-0.0194	-0.00635	0.592925	3566	-0.00849259	-0.0132	-0.00378	4104	-0.00941821	-0.0161	-0.0027	0.441819
gly	Glycine (mmol/l)	3940	0.00030237	-0.00285	0.00346	4574	0.00396866	-0.000522	0.00846	0.209466	3724	0.000273402	-0.00293	0.00347	4325	0.00447308	-0.000119	0.00907	0.137846	3560	-0.00104523	-0.00439	0.0023	4100	0.00325895	-0.00153	0.00804	0.158181
his	Histidine (mmol/l)	3945	-0.000657253	-0.00166	0.000344	4580	0.000100374	-0.00113	0.00133	0.348486	3729	-0.000739576	-0.00176	0.000284	4330	-4.2e-05	-0.0013	0.00121	0.356812	3565	-0.000462963	-0.00154	0.000612	4105	0.000247756	-0.00105	0.00155	0.406568
ile	Isoleucine (mmol/l)	3945	0.00315759	0.00212	0.0042	4583	0.00198915	0.000607	0.00337	0.241004	3729	0.00306501	0.00201	0.00412	4333	0.00181672	0.000413	0.00322	0.250013	3565	0.000986926	-8.23e-05	0.00206	4108	0.000543885	-0.000906	0.00199	0.255049
leu	Leucine (mmol/l)	3945	0.00378277	0.00281	0.00475	4583	0.00359331	0.00229	0.0049	0.852137	3729	0.00354075	0.00256	0.00452	4333	0.00337906	0.00205	0.00471	0.972381	3565	0.00134197	0.000354	0.00233	4108	0.00168605	0.000332	0.00304	0.944892
val	Valine (mmol/l)	3943	0.0059602	0.00416	0.00776	4577	0.00526193	0.00286	0.00766	0.628416	3727	0.0053926	0.00357	0.00722	4327	0.00503193	0.00258	0.00748	0.795702	3563	0.00236919	0.000502	0.00424	4102	0.00198818	-0.000517	0.00449	0.787917
phe	Phenylalanine (mmol/l)	3946	0.00509849	0.00399	0.00621	4584	0.00561854	0.00415	0.00709	0.661303	3730	0.00477032	0.00364	0.0059	4334	0.00539687	0.0039	0.00689	0.487207	3566	0.00174216	0.000635	0.00285	4109	0.00312859	0.00164	0.00462	0.190556
tyr	Tyrosine (mmol/l)	3940	0.00123848	0.0007	0.00178	4579	0.00167386	0.000923	0.00242	0.367619	3724	0.00116853	0.000623	0.00171	4329	0.00172497	0.000959	0.00249	0.261045	3560	0.00040166	-0.000164	0.000967	4104	0.00120156	0.000412	0.00199	0.116341
ace	Acetate (mmol/l)	3944	0.000315603	-0.00027	0.000901	4580	-0.00029202	-0.0011	0.000517	0.157725	3728	0.000293652	-0.0003	0.000887	4330	-0.000335553	-0.00116	0.000491	0.155192	3565	0.000135578	-0.00049	0.000761	4105	-3.92e-05	-0.000896	0.000818	0.0853443
bohbut	3-hydroxybutyrate (mmol/l)	3946	0.00586093	0.00189	0.00983	4583	0.00303243	-0.00175	0.00782	0.402649	3731	0.00640098	0.00238	0.0104	4333	0.00239905	-0.00251	0.00731	0.263721	3567	0.00258815	-0.00162	0.00679	4108	-0.000146626	-0.00521	0.00492	0.410904
crea	Creatinine (mmol/l)	3943	0.000229037	-0.000388	0.000846	4580	-0.000196104	-0.000959	0.000566	0.447151	3728	0.000122288	-0.000509	0.000754	4330	-0.000241186	-0.00102	0.000537	0.550915	3564	-0.000334981	-0.000999	0.000329	4106	-0.000447674	-0.00126	0.000364	0.627451
alb	Albumin (signal area)	3947	0.00105791	0.00047	0.00165	4584	0.00200878	0.00111	0.0029	0.0684005	3731	0.000858412	0.000273	0.00144	4334	0.00177055	0.000857	0.00268	0.04654	3567	0.000730729	0.000115	0.00135	4109	0.00133724	0.000398	0.00228	0.0689355
gp	Glycoprotein acetyls, mainly a1-acid glycoprotein (mmol/l)	3947	0.0826451	0.063	0.102	4584	0.0615323	0.0353	0.0878	0.258154	3731	0.0813158	0.0615	0.101	4334	0.0608676	0.034	0.0877	0.344225	3567	0.0246326	0.00538	0.0439	4109	0.0244456	-0.00258	0.0515	0.683904
